# Supplementary material for: Epidemiological and Clinical Characterization of Atopic Dermatitis in Dogs from Quito, Ecuador: Retrospective Analysis of Cases (2018–2025)
Source: Vet Sci. 2026 Apr 3;13(4):351. doi: 10.3390/vetsci13040351 (PMC13120396; doi:10.3390/vetsci13040351)
Supplement: Supplementary file 1 [file vetsci-13-00351-s001.zip]

Archive with 1 entries (1 files):
- vetsci-4200093-supplementary.xlsx
