# Supplementary material for: Epidemiological and Clinical Characterization of Atopic Dermatitis in Dogs from Quito, Ecuador: Retrospective Analysis of Cases (2018–2025)
Source: Vet Sci. 2026 Apr 3;13(4):351. doi: 10.3390/vetsci13040351 (PMC13120396; doi:10.3390/vetsci13040351)
Supplement: Supplementary file 1 [file vetsci-13-00351-s001.zip › vetsci-4200093-supplementary.xlsx]

## Sheet: DATA - Table S1
Code (ID)	Province	Geographic distribution	Climate	Race	Dog breed	Age (months)	Age Range	Vaccine	Internal deworming	External deworming	Sex	Weight	Degree of pluritus (p VAS)	Main symptom	Main affected area	Food	Others pets	Dwelling	Lawn	Diagnostic	Year	p VAS	pvas_score [(0-3 pVAS = Mild) = 1] [(4-6 pVAS = Moderate) = 2] [(7-10 pVAS = Severe) = 3]	symptom_score 1 = a single symptom 2 = three symptoms 3 = more than three symptoms	area_score 1 = involvement a single region 2 = involvement three regions 3 = involvement more than three affected regions	CSDS (Sum of pVAS score, plus symptom_score and plus area_score)	CSDS_category [(3-4 CSDS = Mild) = 1] [(5-7 CSDS = Moderate) = 2] [(8-9 CSDS = Severe) = 3]
Dog1	Pichincha	Urban	Cold	Race	Akita	48	Adult	Yes	Yes	Yes	Female	39.3	10	Pruritus	Abdomen	Mixed	Unique pet	House with lawn	Yes	DAC	2021	10	3	3	3	9	Severe
Dog2	Pichincha	Urban	Cold	Race	Akita	48	Adult	Yes	Yes	Yes	Female	39.4	10	Pruritus	Armpits	Mixed	Dogs	House with lawn	Yes	DAC	2021	10	3	3	1	7	Moderate
Dog3	Pichincha	Rural	Temperate	Race	Akita	34	Adult	Yes	Yes	Yes	Male	33.3	7	Pruritus	Mouth	Mixed	Unique pet	House with lawn	Yes	DAC	2022	7	3	3	1	7	Moderate
Dog4	Pichincha	Urban	Semi-temperate	Race	Akita	108	Adult	No	No	No	Male	45	8	Pruritus	Abdomen	Mixed	Dogs	House with lawn	Yes	DAC	2020	8	3	3	3	9	Severe
Dog5	Pichincha	Urban	Cold	Race	American Bully	30	Adult	Yes	Yes	No	Male	25.6	2	Otitis	Ears	Super Premium	Dogs	Apartament without lawn	No	DAC	2022	2	1	1	2	4	Mild
Dog6	Santo Domingo de los Tsáchilas	Urban	Cold	Race	American Bully	20	Adult	No	No	No	Male	35.1	8	Alopecia	Abdomen	Mixed	Dogs	House without lawn	No	DAC	2022	8	3	2	3	8	Severe
Dog7	Pichincha	Urban	Cold	Race	American Bully	5	Puppy	Yes	Yes	Yes	Male	21.3	9	Erythema	Armpits	Mixed	Unique pet	House with lawn	Yes	DAC	2021	9	3	2	1	6	Moderate
Dog8	Pichincha	Urban	Cold	Race	American Bully	14	Adult	Yes	Yes	No	Female	19	8	Pruritus	Front Legs	Mixed	Unique pet	House with lawn	Yes	DAC	2021	8	3	3	3	9	Severe
Dog9	Pichincha	Urban	Cold	Race	American Bully	24	Adult	Yes	Yes	Yes	Male	30.3	7	Alopecia	Abdomen	Mixed	Unique pet	House with lawn	Yes	DAC	2022	7	3	2	3	8	Severe
Dog10	Pichincha	Urban	Cold	Race	American Bully	48	Adult	No	No	Yes	Male	33	7	Erythema	Abdomen	Mixed	Dogs	House with lawn	Yes	DAC	2021	7	3	2	3	8	Severe
Dog11	Chimborazo	Urban	Cold	Race	Beagle	15	Adult	Yes	Yes	Yes	Male	14.9	8	Erythema	Abdomen	Mixed	Unique pet	House with lawn	Yes	DAC	2022	8	3	2	3	8	Severe
Dog12	Pichincha	Urban	Cold	Race	Beagle	6	Puppy	Yes	Yes	No	Male	15.2	10	Alopecia	Abdomen	Mixed	Dogs	House with lawn	Yes	DAC	2021	10	3	2	3	8	Severe
Dog13	Pichincha	Urban	Cold	Race	Beagle	96	Adult	No	No	No	Male	13.7	5	Pruritus	Front Legs	Mixed	Dogs	House without lawn	No	DAC	2022	5	2	3	3	8	Severe
Dog14	Pichincha	Rural	Temperate	Race	Beagle	21	Adult	Yes	Yes	Yes	Male	13	5	Pruritus	Ears	Premium	Unique pet	House with lawn	Yes	DAC	2022	5	2	3	2	7	Moderate
Dog15	Pichincha	Rural	Temperate	Race	Beagle	36	Adult	No	No	No	Male	11.1	9	Erythema	Abdomen	Premium	Unique pet	House with lawn	Yes	DAC	2021	9	3	2	3	8	Severe
Dog16	Pichincha	Rural	Temperate	Race	Boston Terrier	48	Adult	No	No	No	Male	14.8	2	Pruritus	Back	Mixed	Dogs	House with lawn	Yes	DAC	2022	2	1	3	1	5	Moderate
Dog17	Pichincha	Rural	Temperate	Race	Beagle	72	Adult	Yes	Yes	No	Male	18.7	8	Pruritus	Croup	Mixed	Dogs	House with lawn	Yes	DAC	2018	8	3	3	1	7	Moderate
Dog18	Pichincha	Urban	Cold	Race	Beagle	72	Adult	No	No	Yes	Female	14.9	9	Pruritus	Front Legs	Super Premium	Unique pet	Apartament without lawn	No	DAC	2019	9	3	3	3	9	Severe
Dog19	Pichincha	Urban	Cold	Race	Beagle	20	Adult	Yes	Yes	No	Female	11	7	Pruritus	Mouth	Super Premium	Unique pet	House with lawn	Yes	DAC	2022	7	3	3	1	7	Moderate
Dog20	Pichincha	Urban	Cold	Race	Beagle	9	Puppy	Yes	Yes	Yes	Female	10	10	Pruritus	Abdomen	Super Premium	Unique pet	House with lawn	Yes	DAC	2018	10	3	3	3	9	Severe
Dog21	Pichincha	Urban	Cold	Race	Beagle	36	Adult	No	No	No	Male	10.4	9	Pruritus	Abdomen	Super Premium	Unique pet	House with lawn	Yes	DAC	2019	9	3	3	3	9	Severe
Dog22	Pichincha	Rural	Temperate	Race	Beagle	84	Adult	Yes	Yes	No	Male	18.2	7	Pruritus	Front Legs	Mixed	Dogs	House with lawn	Yes	DAC	2022	7	3	3	3	9	Severe
Dog23	Pichincha	Urban	Cold	Race	Beagle	72	Adult	Yes	Yes	No	Male	15.2	10	Pruritus	Front Legs	Homemade Food	Dogs	House with lawn	Yes	DAC	2022	10	3	3	3	9	Severe
Dog24	Pichincha	Urban	Cold	Race	Beagle	24	Adult	Yes	Yes	No	Male	14.8	2	Pruritus	Front Legs	Mixed	Unique pet	House with lawn	Yes	DAC	2021	2	1	3	3	7	Moderate
Dog25	Pichincha	Rural	Temperate	Race	Boston Terrier	6	Puppy	Yes	Yes	Yes	Male	10.3	10	Pruritus	Abdomen	Mixed	Dogs	House with lawn	Yes	DAC	2022	10	3	3	3	9	Severe
Dog26	Pichincha	Urban	Cold	Race	French Bulldog	22	Adult	No	No	Yes	Female	9	8	Pruritus	Front Legs	Super Premium	Unique pet	House with lawn	Yes	DAC	2022	8	3	3	3	9	Severe
Dog27	Pichincha	Urban	Cold	Race	Bull Terrier	72	Adult	Yes	Yes	Yes	Male	23	8	Pruritus	Ears	Mixed	Unique pet	House with lawn	Yes	DAC	2019	8	3	3	2	8	Severe
Dog28	Pichincha	Urban	Cold	Race	Bull Terrier	18	Adult	Yes	Yes	No	Male	27.4	8	Pruritus	Abdomen	Mixed	Dogs	House with lawn	Yes	DAC	2022	8	3	3	3	9	Severe
Dog29	Pichincha	Urban	Cold	Race	Bull Terrier	66	Adult	Yes	Yes	No	Female	17.9	8	Pruritus	Abdomen	Mixed	Dogs	House with lawn	Yes	DAC	2022	8	3	3	3	9	Severe
Dog30	Pichincha	Urban	Cold	Race	French Bulldog	60	Adult	Yes	Yes	No	Male	25.1	6	Pruritus	Abdomen	Super Premium	Dogs	House without lawn	No	DAC	2021	6	2	3	3	8	Severe
Dog31	Pichincha	Urban	Cold	Race	French Bulldog	36	Adult	Yes	Yes	No	Female	10.3	6	Pruritus	Abdomen	Mixed	Dogs	House with lawn	Yes	DAC	2022	6	2	3	3	8	Severe
Dog32	Pichincha	Urban	Cold	Race	French Bulldog	48	Adult	Yes	Yes	No	Male	12.8	8	Pruritus	Abdomen	Mixed	Unique pet	House with lawn	Yes	DAC	2022	8	3	3	3	9	Severe
Dog33	Pichincha	Rural	Temperate	Race	French Bulldog	12	Puppy	Yes	Yes	No	Male	14.3	7	Pruritus	Abdomen	Mixed	Unique pet	Apartament without lawn	No	DAC	2021	7	3	3	3	9	Severe
Dog34	Pichincha	Urban	Cold	Race	French Bulldog	13	Adult	No	No	No	Female	10.06	6	Erythema	Abdomen	Mixed	Dogs	House without lawn	No	DAC	2020	6	2	2	3	7	Moderate
Dog35	Pichincha	Urban	Cold	Race	French Bulldog	60	Adult	Yes	Yes	Yes	Male	13.7	9	Pruritus	Front Legs	Premium	Dogs	House without lawn	No	DAC	2021	9	3	3	3	9	Severe
Dog36	Pichincha	Rural	Temperate	Race	French Bulldog	120	Adult	Yes	Yes	No	Male	18.4	10	Pruritus	Abdomen	Mixed	Dogs	House with lawn	Yes	DAC	2018	10	3	3	3	9	Severe
Dog37	Pichincha	Rural	Temperate	Race	French Bulldog	17	Adult	Yes	Yes	Yes	Female	8.4	7	Pruritus	Front Legs	Mixed	Unique pet	House with lawn	Yes	DAC	2021	7	3	3	3	9	Severe
Dog38	Pichincha	Rural	Temperate	Race	French Bulldog	12	Puppy	Yes	Yes	Yes	Female	24.2	6	Pruritus	Front Legs	Super Premium	Unique pet	House without lawn	No	DAC	2021	6	2	3	3	8	Severe
Dog39	Pichincha	Rural	Temperate	Race	French Bulldog	108	Adult	No	No	Yes	Male	8.8	7	Pruritus	Back	Mixed	Dogs	House with lawn	Yes	DAC	2022	7	3	3	1	7	Moderate
Dog40	Pichincha	Rural	Temperate	Race	French Bulldog	6	Puppy	No	No	No	Female	7.6	8	Pruritus	Abdomen	Mixed	Dogs	Apartament without lawn	No	DAC	2021	8	3	3	3	9	Severe
Dog41	Pichincha	Urban	Cold	Race	French Bulldog	56	Adult	Yes	Yes	No	Male	8.4	8	Alopecia	Abdomen	Mixed	Unique pet	Apartament without lawn	No	DAC	2022	8	3	2	3	8	Severe
Dog42	Pichincha	Urban	Cold	Race	French Bulldog	23	Adult	Yes	Yes	Yes	Male	26.2	6	Pruritus	Front Legs	Mixed	Unique pet	House with lawn	Yes	DAC	2022	6	2	3	3	8	Severe
Dog43	Pichincha	Urban	Cold	Race	French Bulldog	8	Puppy	Yes	Yes	Yes	Male	21	8	Pruritus	Abdomen	Mixed	Unique pet	House with lawn	Yes	DAC	2020	8	3	3	3	9	Severe
Dog44	Pichincha	Urban	Cold	Race	French Bulldog	84	Adult	Yes	Yes	No	Female	23	8	Pruritus	Ears	Mixed	Dogs	House with lawn	Yes	DAC	2021	8	3	3	2	8	Severe
Dog45	Pichincha	Urban	Cold	Race	French Bulldog	24	Adult	Yes	Yes	No	Male	27.3	8	Pruritus	Abdomen	Super Premium	Unique pet	House without lawn	No	DAC	2021	8	3	3	3	9	Severe
Dog46	Pichincha	Urban	Cold	Race	French Bulldog	72	Adult	Yes	Yes	No	Female	19.4	10	Pruritus	Abdomen	Mixed	Unique pet	Apartament without lawn	No	DAC	2021	10	3	3	3	9	Severe
Dog47	Pichincha	Urban	Cold	Race	French Bulldog	24	Adult	Yes	Yes	Yes	Male	24.8	4	Pruritus	Abdomen	Mixed	Unique pet	House with lawn	Yes	DAC	2021	4	2	3	3	8	Severe
Dog48	Pichincha	Urban	Cold	Race	French Bulldog	15	Adult	Yes	Yes	Yes	Male	24.1	6	Pruritus	Front Legs	Super Premium	Unique pet	Apartament without lawn	No	DAC	2021	6	2	3	3	8	Severe
Dog49	Pichincha	Urban	Cold	Race	French Bulldog	7	Puppy	Yes	Yes	No	Male	11.1	8	Pruritus	Abdomen	Mixed	Dogs	House with lawn	Yes	DAC	2020	8	3	3	3	9	Severe
Dog50	Pichincha	Urban	Cold	Race	French Bulldog	14	Adult	Yes	Yes	No	Male	15	8	Pruritus	Front Legs	Premium	Dogs	House with lawn	Yes	DAC	2021	8	3	3	3	9	Severe
Dog51	Pichincha	Urban	Cold	Race	French Bulldog	18	Adult	Yes	Yes	Yes	Female	10.7	7	Pruritus	Ears	Super Premium	Unique pet	House with lawn	Yes	DAC	2022	7	3	3	2	8	Severe
Dog52	Pichincha	Urban	Cold	Race	French Bulldog	31	Adult	Yes	Yes	No	Female	19.1	10	Pruritus	Abdomen	Mixed	Dogs	House with lawn	Yes	DAC	2018	10	3	3	3	9	Severe
Dog53	Pichincha	Urban	Cold	Race	French Bulldog	96	Adult	Yes	Yes	Yes	Male	30.1	4	Erythema	Ears	Mixed	Unique pet	House without lawn	No	DAC	2021	4	2	2	2	6	Moderate
Dog54	Pichincha	Urban	Cold	Race	French Bulldog	15	Adult	Yes	Yes	Yes	Female	7.4	10	Pruritus	Ears	Super Premium	Dogs	House with lawn	Yes	DAC	2022	10	3	3	2	8	Severe
Dog55	Pichincha	Urban	Cold	Race	French Bulldog	72	Adult	No	No	Yes	Female	21.4	6	Pruritus	Ears	Mixed	Dogs	Apartament without lawn	No	DAC	2020	6	2	3	2	7	Moderate
Dog56	Pichincha	Urban	Cold	Race	French Bulldog	15	Adult	Yes	Yes	Yes	Male	8.8	3	Pruritus	Ears	Super Premium	Dogs	House with lawn	Yes	DAC	2022	3	1	3	2	6	Moderate
Dog57	Pichincha	Urban	Cold	Race	French Bulldog	72	Adult	Yes	Yes	No	Female	9.4	10	Pruritus	Tail	Mixed	Unique pet	House with lawn	Yes	DAC	2021	10	3	3	1	7	Moderate
Dog58	Pichincha	Urban	Cold	Race	French Bulldog	18	Adult	Yes	Yes	Yes	Male	12.4	6	Erythema	Front Legs	Mixed	Unique pet	Apartament without lawn	No	DAC	2021	6	2	2	3	7	Moderate
Dog59	Pichincha	Urban	Cold	Race	French Bulldog	18	Adult	Yes	Yes	Yes	Male	18.4	9	Pruritus	Mouth	Mixed	Unique pet	Apartament without lawn	No	DAC	2021	9	3	3	1	7	Moderate
Dog60	Pichincha	Urban	Cold	Race	French Bulldog	36	Adult	Yes	Yes	No	Male	12.4	5	Erythema	Abdomen	Mixed	Unique pet	House with lawn	Yes	DAC	2021	5	2	2	3	7	Moderate
Dog61	Pichincha	Urban	Cold	Race	French Bulldog	84	Adult	No	No	No	Male	9.8	5	Pruritus	Front Legs	Mixed	Dogs	House with lawn	Yes	DAC	2022	5	2	3	3	8	Severe
Dog62	Pichincha	Urban	Cold	Race	French Bulldog	20	Adult	Yes	Yes	Yes	Male	15.4	4	Pruritus	Ears	Mixed	Unique pet	House with lawn	Yes	DAC	2022	4	2	3	2	7	Moderate
Dog63	Pichincha	Urban	Cold	Race	French Bulldog	36	Adult	Yes	Yes	Yes	Male	12.1	9	Pruritus	Abdomen	Mixed	Dogs	House with lawn	Yes	DAC	2021	9	3	3	3	9	Severe
Dog64	Pichincha	Urban	Cold	Race	French Bulldog	36	Adult	No	No	No	Male	25.25	8	Pruritus	Tail	Homemade Food	Dogs	House without lawn	No	DAC	2018	8	3	3	1	7	Moderate
Dog65	Pichincha	Urban	Cold	Race	French Bulldog	11	Puppy	Yes	Yes	Yes	Male	11.1	10	Pruritus	Eyelids	Super Premium	Unique pet	House with lawn	Yes	DAC	2021	10	3	3	1	7	Moderate
Dog66	Pichincha	Urban	Cold	Race	French Bulldog	36	Adult	Yes	Yes	Yes	Female	23.7	7	Pruritus	Abdomen	Mixed	Unique pet	Apartament without lawn	No	DAC	2021	7	3	3	3	9	Severe
Dog67	Pichincha	Urban	Cold	Race	French Bulldog	9	Puppy	Yes	Yes	No	Female	15.9	2	Pruritus	Armpits	Premium	Unique pet	House without lawn	No	DAC	2021	2	1	3	1	5	Moderate
Dog68	Pichincha	Urban	Semi-temperate	Race	French Bulldog	72	Adult	Yes	Yes	No	Female	22	5	Erythema	Eyelids	Mixed	Dogs	House with lawn	Yes	DAC	2019	5	2	2	1	5	Moderate
Dog69	Pichincha	Urban	Semi-temperate	Race	French Bulldog	38	Adult	Yes	Yes	Yes	Male	14.6	8	Pruritus	Back	Premium	Dogs	House with lawn	Yes	DAC	2021	8	3	3	1	7	Moderate
Dog70	Pichincha	Urban	Cold	Race	French Bulldog	36	Adult	Yes	Yes	Yes	Male	13.4	6	Pruritus	Abdomen	Mixed	Unique pet	House with lawn	Yes	DAC	2022	6	2	3	3	8	Severe
Dog71	Pichincha	Rural	Temperate	Race	French Bulldog	36	Adult	No	No	No	Male	23	8	Pruritus	Abdomen	Premium	Unique pet	House with lawn	Yes	DAC	2019	8	3	3	3	9	Severe
Dog72	Pichincha	Rural	Temperate	Race	French Bulldog	60	Adult	Yes	Yes	No	Male	15.6	4	Pruritus	Mouth	Super Premium	Unique pet	House without lawn	No	DAC	2021	4	2	3	1	6	Moderate
Dog73	Pichincha	Urban	Cold	Race	French Bulldog	72	Adult	No	No	No	Female	13.8	10	Alopecia	Abdomen	Mixed	Dogs	Apartament without lawn	No	DAC	2022	10	3	2	3	8	Severe
Dog74	Pichincha	Rural	Temperate	Race	English Bulldog	60	Adult	Yes	Yes	Yes	Female	24.3	7	Alopecia	Abdomen	Mixed	Cats	House without lawn	No	DAC	2021	7	3	2	3	8	Severe
Dog75	Pichincha	Urban	Cold	Race	English Bulldog	24	Adult	Yes	Yes	Yes	Male	29	9	Pruritus	Front Legs	Super Premium	Dogs	Apartament without lawn	No	DAC	2022	9	3	3	3	9	Severe
Dog76	Pichincha	Urban	Cold	Race	English Bulldog	72	Adult	No	No	Yes	Male	20	8	Pruritus	Back	Mixed	Dogs	House with lawn	Yes	DAC	2020	8	3	3	1	7	Moderate
Dog77	Pichincha	Urban	Cold	Race	English Bulldog	60	Adult	Yes	Yes	No	Female	22.9	3	Alopecia	Mouth	Mixed	Unique pet	House with lawn	Yes	DAC	2022	3	1	2	1	4	Mild
Dog78	Pichincha	Urban	Cold	Race	English Bulldog	108	Adult	Yes	Yes	Yes	Male	31.1	7	Pruritus	Front Legs	Mixed	Unique pet	House with lawn	Yes	DAC	2022	7	3	3	3	9	Severe
Dog79	Pichincha	Rural	Temperate	Race	English Bulldog	96	Adult	Yes	Yes	No	Female	19.6	5	Erythema	Front Legs	Homemade Food	Dogs	House with lawn	Yes	DAC	2021	5	2	2	3	7	Moderate
Dog80	Pichincha	Urban	Semi-temperate	Race	English Bulldog	60	Adult	Yes	Yes	Yes	Female	33.1	10	Pruritus	Front Legs	Premium	Dogs	House with lawn	Yes	DAC	2022	10	3	3	3	9	Severe
Dog81	Pichincha	Urban	Cold	Race	English Bulldog	84	Adult	Yes	Yes	No	Male	25.3	7	Erythema	Front Legs	Mixed	Dogs	House with lawn	Yes	DAC	2022	7	3	2	3	8	Severe
Dog82	Pichincha	Urban	Cold	Race	Castellano	84	Adult	Yes	No	No	Male	10.2	7	Alopecia	Croup	Mixed	Dogs	House without lawn	No	DAC	2023	7	3	2	1	6	Moderate
Dog83	Pichincha	Urban	Cold	Race	Castellano	48	Adult	Yes	Yes	Yes	Male	9	8	Pruritus	Front Legs	Mixed	Unique pet	House with lawn	Yes	DAC	2022	8	3	3	3	9	Severe
Dog84	Pichincha	Urban	Cold	Race	Castellano	36	Adult	No	No	No	Male	9.2	7	Pruritus	Mouth	Homemade Food	Unique pet	House with lawn	Yes	DAC	2020	7	3	3	1	7	Moderate
Dog85	Pichincha	Urban	Cold	Race	Castellano	30	Adult	Yes	Yes	Yes	Male	12.6	10	Pruritus	Abdomen	Mixed	Unique pet	House with lawn	Yes	DAC	2022	10	3	3	3	9	Severe
Dog86	Pichincha	Urban	Cold	Race	Chihuahua	42	Adult	No	Yes	Yes	Female	1.9	4	Erythema	Neck	Mixed	Cats	Apartament without lawn	No	DAC	2022	4	2	2	1	5	Moderate
Dog87	Pichincha	Urban	Cold	Race	Chihuahua	60	Adult	Yes	Yes	No	Male	4.5	8	Pruritus	Hind Legs	Premium	Dogs	Apartament without lawn	No	DAC	2021	8	3	3	3	9	Severe
Dog88	Pichincha	Rural	Temperate	Race	Chihuahua	72	Adult	Yes	Yes	No	Female	1.1	6	Pruritus	Armpits	Mixed	Unique pet	House with lawn	Yes	DAC	2020	6	2	3	1	6	Moderate
Dog89	Pichincha	Urban	Cold	Race	Chihuahua	60	Adult	Yes	Yes	Yes	Male	2.4	8	Pruritus	Abdomen	Mixed	Dogs	House with lawn	Yes	DAC	2021	8	3	3	3	9	Severe
Dog90	Pichincha	Urban	Cold	Race	Cocker Spaniel	132	Adult	No	No	No	Male	16	10	Pruritus	Abdomen	Mixed	Dogs	House with lawn	Yes	DAC	2020	10	3	3	3	9	Severe
Dog91	Pichincha	Rural	Temperate	Race	Cocker Spaniel	96	Adult	No	No	No	Male	17.5	2	Erythema	Back	Mixed	Dogs	House with lawn	Yes	DAC	2021	2	1	2	1	4	Mild
Dog92	Pichincha	Rural	Temperate	Race	Cocker Spaniel	96	Adult	Yes	Yes	Yes	Male	17.9	5	Alopecia	Tail	Mixed	Dogs	House with lawn	Yes	DAC	2021	5	2	2	1	5	Moderate
Dog93	Pichincha	Rural	Temperate	Race	Cocker Spaniel	72	Adult	Yes	Yes	No	Male	11.2	7	Pruritus	Abdomen	Mixed	Dogs	House with lawn	Yes	DAC	2018	7	3	3	3	9	Severe
Dog94	Pichincha	Rural	Temperate	Race	Cocker Spaniel	6	Puppy	Yes	Yes	No	Male	10	8	Pruritus	Abdomen	Mixed	Unique pet	House with lawn	Yes	DAC	2020	8	3	3	3	9	Severe
Dog95	Pichincha	Rural	Temperate	Race	Cocker Spaniel	24	Adult	Yes	Yes	No	Female	11.3	5	Pruritus	Croup	Mixed	Unique pet	House with lawn	Yes	DAC	2021	5	2	3	1	6	Moderate
Dog96	Pichincha	Urban	Cold	Race	Cocker Spaniel	120	Adult	No	No	Yes	Female	19.5	5	Pruritus	Neck	Super Premium	Unique pet	Apartament without lawn	No	DAC	2021	5	2	3	1	6	Moderate
Dog97	Pichincha	Urban	Cold	Race	Cocker Spaniel	144	Geriatric	No	No	No	Male	21.5	5	Pruritus	Back	Mixed	Dogs	Apartament without lawn	No	DAC	2022	5	2	3	1	6	Moderate
Dog98	Pichincha	Rural	Temperate	Race	Cocker Spaniel	12	Puppy	Yes	Yes	No	Male	20.6	8	Pruritus	Abdomen	Mixed	Dogs	House with lawn	Yes	DAC	2020	8	3	3	3	9	Severe
Dog99	Pichincha	Urban	Semi-temperate	Race	Collie	72	Adult	No	No	No	Female	34	8	Erythema	Abdomen	Mixed	Dogs	House with lawn	Yes	DAC	2018	8	3	2	3	8	Severe
Dog100	Pichincha	Urban	Cold	Race	Dalmata	9	Puppy	Yes	Yes	Yes	Female	8	8	Erythema	Abdomen	Mixed	Unique pet	House with lawn	Yes	DAC	2022	8	3	2	3	8	Severe
Dog101	Pichincha	Urban	Cold	Race	Dalmata	7	Puppy	Yes	Yes	Yes	Female	14.3	8	Pruritus	Tail	Mixed	Unique pet	Apartament without lawn	No	DAC	2021	8	3	3	1	7	Moderate
Dog102	Pichincha	Urban	Cold	Race	Dalmata	24	Adult	No	No	Yes	Male	21	6	Pruritus	Abdomen	Mixed	Dogs	Apartament without lawn	No	DAC	2018	6	2	3	3	8	Severe
Dog103	Pichincha	Urban	Cold	Race	Doberman	22	Adult	Yes	Yes	Yes	Male	36.8	10	Erythema	Back	Mixed	Dogs	Apartament without lawn	No	DAC	2021	10	3	2	1	6	Moderate
Dog104	Pichincha	Urban	Cold	Race	Doberman	60	Adult	Yes	Yes	Yes	Female	32	9	Pruritus	Abdomen	Mixed	Dogs	House with lawn	Yes	DAC	2022	9	3	3	3	9	Severe
Dog105	Pichincha	Urban	Cold	Race	Doberman Pinscher	60	Adult	No	No	Yes	Female	4.5	3	Pruritus	Abdomen	Super Premium	Unique pet	Apartament without lawn	No	DAC	2022	3	1	3	3	7	Moderate
Dog106	Pichincha	Urban	Cold	Race	Fox Terrier	108	Adult	No	No	Yes	Female	8.3	10	Pruritus	Abdomen	Super Premium	Unique pet	House with lawn	Yes	DAC	2022	10	3	3	3	9	Severe
Dog107	Pichincha	Urban	Cold	Race	Golden Retriever	48	Adult	No	No	No	Male	27.8	6	Pruritus	Ears	Mixed	Dogs	House without lawn	No	DAC	2021	6	2	3	2	7	Moderate
Dog108	Pichincha	Urban	Cold	Race	Golden Retriever	84	Adult	No	No	No	Male	34.5	4	Erythema	Front Legs	Standard	Dogs	House without lawn	No	DAC	2022	4	2	2	3	7	Moderate
Dog109	Pichincha	Urban	Cold	Race	Golden Retriever	96	Adult	No	No	Yes	Female	23.4	10	Pruritus	Abdomen	Mixed	Unique pet	House with lawn	Yes	DAC	2018	10	3	3	3	9	Severe
Dog110	Pichincha	Rural	Temperate	Race	Golden Retriever	30	Adult	Yes	Yes	Yes	Female	26.6	7	Pruritus	Armpits	Mixed	Dogs	House with lawn	Yes	DAC	2021	7	3	3	1	7	Moderate
Dog111	Pichincha	Urban	Cold	Race	Golden Retriever	72	Adult	No	No	No	Male	32	7	Pruritus	Abdomen	Mixed	Unique pet	House with lawn	Yes	DAC	2022	7	3	3	3	9	Severe
Dog112	Pichincha	Urban	Cold	Race	Golden Retriever	36	Adult	Yes	Yes	No	Male	24.4	6	Pruritus	Armpits	Mixed	Unique pet	House with lawn	Yes	DAC	2021	6	2	3	1	6	Moderate
Dog113	Pichincha	Urban	Cold	Race	Golden Retriever	72	Adult	No	No	No	Male	33.8	7	Pruritus	Abdomen	Super Premium	Unique pet	House with lawn	Yes	DAC	2022	7	3	3	3	9	Severe
Dog114	Pichincha	Urban	Cold	Race	Golden Retriever	26	Adult	Yes	Yes	No	Female	24.3	4	Pruritus	Armpits	Mixed	Dogs	Apartament without lawn	No	DAC	2021	4	2	3	1	6	Moderate
Dog115	Pichincha	Urban	Cold	Race	Golden Retriever	108	Adult	Yes	Yes	No	Female	35	8	Erythema	Mouth	Standard	Dogs	Apartament without lawn	No	DAC	2021	8	3	2	1	6	Moderate
Dog116	Pichincha	Urban	Cold	Race	Golden Retriever	120	Adult	No	No	Yes	Male	46.2	9	Erythema	Abdomen	Mixed	Unique pet	House with lawn	Yes	DAC	2019	9	3	2	3	8	Severe
Dog117	Pichincha	Urban	Cold	Race	Golden Retriever	96	Adult	Yes	Yes	Yes	Female	35.4	8	Pruritus	Abdomen	Mixed	Dogs	House with lawn	Yes	DAC	2022	8	3	3	3	9	Severe
Dog118	Pichincha	Urban	Cold	Race	Golden Retriever	22	Adult	Yes	Yes	Yes	Male	39.8	10	Pruritus	Front Legs	Mixed	Dogs	House with lawn	Yes	DAC	2021	10	3	3	3	9	Severe
Dog119	Pichincha	Urban	Cold	Race	Golden Retriever	144	Adult	Yes	Yes	Yes	Male	33.2	7	Pruritus	Croup	Mixed	Unique pet	House without lawn	No	DAC	2022	7	3	3	1	7	Moderate
Dog120	Pichincha	Rural	Temperate	Race	Golden Retriever	60	Adult	Yes	Yes	No	Male	28.7	10	Alopecia	Abdomen	Homemade Food	Unique pet	House without lawn	No	DAC	2022	10	3	2	3	8	Severe
Dog121	Pichincha	Rural	Temperate	Race	Golden Retriever	72	Adult	Yes	Yes	No	Female	34.3	8	Pruritus	Front Legs	Mixed	Unique pet	House with lawn	Yes	DAC	2022	8	3	3	3	9	Severe
Dog122	Tungurahua	Urban	Cold	Race	Golden Retriever	31	Adult	Yes	Yes	Yes	Female	32	8	Otitis	Ears	Premium	Dogs	House with lawn	Yes	DAC	2021	8	3	1	2	6	Moderate
Dog123	Pichincha	Urban	Cold	Race	Golden Retriever	96	Adult	Yes	Yes	No	Male	44.6	5	Alopecia	Back	Mixed	Cats	House without lawn	No	DAC	2022	5	2	2	1	5	Moderate
Dog124	Pichincha	Urban	Cold	Race	Gran Danes	24	Adult	Yes	Yes	No	Female	43.6	5	Erythema	Front Legs	Super Premium	Unique pet	House with lawn	Yes	DAC	2022	5	2	2	3	7	Moderate
Dog125	Pichincha	Urban	Cold	Race	Gran Danes	84	Adult	Yes	Yes	No	Male	51.6	10	Erythema	Abdomen	Mixed	Unique pet	House with lawn	Yes	DAC	2021	10	3	2	3	8	Severe
Dog126	Pichincha	Rural	Temperate	Race	Gran Danes	4	Puppy	No	No	No	Male	31	8	Pruritus	Front Legs	Mixed	Cats	House without lawn	No	DAC	2021	8	3	3	3	9	Severe
Dog127	Pichincha	Urban	Cold	Race	Siberian Husky	6	Puppy	Yes	Yes	No	Female	19.2	6	Pruritus	Abdomen	Mixed	Dogs	House without lawn	No	DAC	2021	6	2	3	3	8	Severe
Dog128	Pichincha	Urban	Cold	Race	Siberian Husky	15	Adult	Yes	Yes	Yes	Female	17.5	8	Pruritus	Abdomen	Mixed	Unique pet	House with lawn	Yes	DAC	2022	8	3	3	3	9	Severe
Dog129	Pichincha	Urban	Cold	Race	Siberian Husky	36	Adult	Yes	Yes	Yes	Female	25.1	8	Pruritus	Mouth	Premium	Unique pet	House with lawn	Yes	DAC	2022	8	3	3	1	7	Moderate
Dog130	Pichincha	Urban	Cold	Race	Siberian Husky	72	Adult	Yes	Yes	No	Male	15.5	7	Otitis	Ears	Premium	Dogs	House without lawn	No	DAC	2021	7	3	1	2	6	Moderate
Dog131	Pichincha	Urban	Cold	Race	Jack Russell Terrier	48	Adult	No	No	No	Male	8.5	5	Erythema	Armpits	Super Premium	Unique pet	House without lawn	No	DAC	2019	5	2	2	1	5	Moderate
Dog132	Pichincha	Urban	Cold	Race	Jack Russell Terrier	36	Adult	Yes	Yes	Yes	Female	7.2	8	Otitis	Ears	Mixed	Unique pet	House with lawn	Yes	DAC	2022	8	3	1	2	6	Moderate
Dog133	Imbabura	Urban	Cold	Race	Labrador Retriever	48	Adult	Yes	Yes	Yes	Male	35.5	6	Pruritus	Armpits	Mixed	Unique pet	House without lawn	No	DAC	2020	6	2	3	1	6	Moderate
Dog134	Pichincha	Urban	Cold	Race	Labrador Retriever	18	Adult	Yes	Yes	No	Male	35.4	5	Pruritus	Front Legs	Mixed	Unique pet	House with lawn	Yes	DAC	2022	5	2	3	3	8	Severe
Dog135	Pichincha	Urban	Cold	Race	Labrador Retriever	72	Adult	Yes	Yes	No	Female	31.2	6	Pruritus	Front Legs	Mixed	Unique pet	Apartament without lawn	No	DAC	2021	6	2	3	3	8	Severe
Dog136	Pichincha	Urban	Cold	Race	Labrador Retriever	16	Adult	Yes	Yes	Yes	Male	40.4	10	Pruritus	Abdomen	Mixed	Unique pet	House with lawn	Yes	DAC	2019	10	3	3	3	9	Severe
Dog137	Pichincha	Rural	Temperate	Race	Labrador Retriever	48	Adult	No	No	Yes	Male	35	6	Pruritus	Abdomen	Mixed	Dogs	House with lawn	Yes	DAC	2020	6	2	3	3	8	Severe
Dog138	Pichincha	Urban	Cold	Race	Labrador Retriever	36	Adult	No	No	No	Female	26.9	10	Pruritus	Abdomen	Mixed	Dogs	House without lawn	No	DAC	2018	10	3	3	3	9	Severe
Dog139	Pichincha	Urban	Cold	Race	Labrador Retriever	96	Adult	Yes	Yes	Yes	Male	39.3	5	Erythema	Hind Legs	Mixed	Unique pet	House with lawn	Yes	DAC	2022	5	2	2	3	7	Moderate
Dog140	Pichincha	Urban	Cold	Race	Labrador Retriever	48	Adult	No	No	No	Female	41	7	Erythema	Front Legs	Mixed	Dogs	House without lawn	No	DAC	2021	7	3	2	3	8	Severe
Dog141	Pichincha	Urban	Cold	Race	Labrador Retriever	48	Adult	No	No	No	Male	34.4	5	Pruritus	Back	Mixed	Dogs	House without lawn	No	DAC	2022	5	2	3	1	6	Moderate
Dog142	Pichincha	Urban	Cold	Race	Labrador Retriever	48	Adult	No	No	Yes	Female	32	10	Pruritus	Front Legs	Mixed	Dogs	House with lawn	Yes	DAC	2019	10	3	3	3	9	Severe
Dog143	Pichincha	Urban	Cold	Mestizo	Mestizo	30	Adult	No	No	Yes	Female	21.3	8	Pruritus	Armpits	Mixed	Dogs	House with lawn	Yes	DAC	2022	8	3	3	1	7	Moderate
Dog144	Pichincha	Urban	Cold	Race	Mastin Napolitano	13	Adult	Yes	Yes	Yes	Male	53.4	7	Pruritus	Front Legs	Mixed	Unique pet	House with lawn	Yes	DAC	2022	7	3	3	3	9	Severe
Dog145	Pichincha	Urban	Cold	Mestizo	Mestizo	156	Geriatric	No	No	No	Female	10.4	10	Otitis	Ears	Standard	Dogs	House without lawn	No	DAC	2022	10	3	1	2	6	Moderate
Dog146	Imbabura	Urban	Cold	Mestizo	Mestizo	120	Adult	No	No	Yes	Male	27.7	5	Pruritus	Ears	Mixed	Dogs	House without lawn	No	DAC	2022	5	2	3	2	7	Moderate
Dog147	Manabí	Urban	Hot	Mestizo	Mestizo	108	Adult	Yes	Yes	No	Male	16.8	10	Pruritus	Abdomen	Mixed	Unique pet	House with lawn	Yes	DAC	2021	10	3	3	3	9	Severe
Dog148	Pichincha	Urban	Cold	Mestizo	Mestizo	108	Adult	No	No	Yes	Male	6.6	8	Pruritus	Armpits	Mixed	Cats	Apartament without lawn	No	DAC	2022	8	3	3	1	7	Moderate
Dog149	Pichincha	Urban	Cold	Mestizo	Mestizo	84	Adult	No	No	Yes	Female	8	8	Pruritus	Front Legs	Mixed	Dogs	House with lawn	Yes	DAC	2022	8	3	3	3	9	Severe
Dog150	Pichincha	Urban	Cold	Mestizo	Mestizo	100	Adult	No	No	Yes	Male	19	4	Pruritus	Abdomen	Mixed	Unique pet	House with lawn	Yes	DAC	2021	4	2	3	3	8	Severe
Dog151	Pichincha	Urban	Cold	Mestizo	Mestizo	10	Adult	Yes	Yes	Yes	Male	14.6	8	Pruritus	Abdomen	Mixed	Dogs	House with lawn	Yes	DAC	2022	8	3	3	3	9	Severe
Dog152	Pichincha	Urban	Cold	Mestizo	Mestizo	48	Adult	Yes	Yes	No	Male	18.6	10	Pruritus	Abdomen	Standard	Dogs	House with lawn	Yes	DAC	2021	10	3	3	3	9	Severe
Dog153	Pichincha	Urban	Cold	Mestizo	Mestizo	48	Adult	Yes	Yes	Yes	Female	19	9	Pruritus	Back	Premium	Unique pet	House with lawn	Yes	DAC	2021	9	3	3	1	7	Moderate
Dog154	Pichincha	Rural	Temperate	Mestizo	Mestizo	15	Adult	No	No	Yes	Male	15.3	6	Alopecia	Front Legs	Mixed	Unique pet	Apartament without lawn	No	DAC	2022	6	2	2	3	7	Moderate
Dog155	Pichincha	Rural	Temperate	Mestizo	Mestizo	90	Adult	Yes	Yes	No	Male	22.3	9	Pruritus	Armpits	Mixed	Dogs	House with lawn	Yes	DAC	2022	9	3	3	1	7	Moderate
Dog156	Pichincha	Urban	Cold	Mestizo	Mestizo	30	Adult	Yes	Yes	Yes	Male	21.1	4	Pruritus	Front Legs	Premium	Dogs	House with lawn	Yes	DAC	2022	4	2	3	3	8	Severe
Dog157	Pichincha	Urban	Cold	Mestizo	Mestizo	84	Adult	Yes	Yes	No	Female	22.1	6	Pruritus	Front Legs	Mixed	Dogs	House with lawn	Yes	DAC	2022	6	2	3	3	8	Severe
Dog158	Pichincha	Urban	Cold	Mestizo	Mestizo	60	Adult	No	No	Yes	Male	22	6	Pruritus	Front Legs	Mixed	Dogs	House without lawn	No	DAC	2022	6	2	3	3	8	Severe
Dog159	Pichincha	Urban	Cold	Mestizo	Mestizo	14	Adult	Yes	Yes	Yes	Female	15.6	5	Pruritus	Abdomen	Premium	Dogs	House with lawn	Yes	DAC	2021	5	2	3	3	8	Severe
Dog160	Pichincha	Urban	Cold	Mestizo	Mestizo	60	Adult	No	No	Yes	Female	12.1	4	Alopecia	Croup	Super Premium	Dogs	House without lawn	No	DAC	2021	4	2	2	1	5	Moderate
Dog161	Pichincha	Urban	Cold	Mestizo	Mestizo	96	Adult	No	No	No	Female	21.6	6	Pruritus	Abdomen	Mixed	Dogs	House with lawn	Yes	DAC	2022	6	2	3	3	8	Severe
Dog162	Pichincha	Urban	Cold	Mestizo	Mestizo	108	Adult	Yes	Yes	No	Male	30	10	Pruritus	Armpits	Mixed	Dogs	House with lawn	Yes	DAC	2021	10	3	3	1	7	Moderate
Dog163	Pichincha	Urban	Cold	Mestizo	Mestizo	58	Adult	Yes	Yes	No	Female	46.1	8	Pruritus	Front Legs	Homemade Food	Unique pet	House with lawn	Yes	DAC	2022	8	3	3	3	9	Severe
Dog164	Pichincha	Urban	Cold	Mestizo	Mestizo	48	Adult	Yes	Yes	No	Male	14.6	8	Pruritus	Back	Super Premium	Dogs	House without lawn	No	DAC	2022	8	3	3	1	7	Moderate
Dog165	Pichincha	Urban	Cold	Mestizo	Mestizo	30	Adult	Yes	Yes	Yes	Female	14	8	Pruritus	Abdomen	Mixed	Dogs	House without lawn	No	DAC	2022	8	3	3	3	9	Severe
Dog166	Pichincha	Urban	Cold	Mestizo	Mestizo	45	Adult	Yes	Yes	Yes	Female	19.8	6	Pruritus	Croup	Mixed	Dogs	Apartament without lawn	No	DAC	2021	6	2	3	1	6	Moderate
Dog167	Pichincha	Urban	Cold	Mestizo	Mestizo	8	Puppy	Yes	Yes	Yes	Female	6.6	8	Pruritus	Front Legs	Mixed	Dogs	House with lawn	Yes	DAC	2022	8	3	3	3	9	Severe
Dog168	Pichincha	Rural	Temperate	Mestizo	Mestizo	120	Adult	Yes	Yes	Yes	Female	22.8	10	Pruritus	Abdomen	Mixed	Cats	House with lawn	Yes	DAC	2021	10	3	3	3	9	Severe
Dog169	Pichincha	Rural	Temperate	Mestizo	Mestizo	8	Puppy	Yes	Yes	No	Female	8.5	10	Pruritus	Front Legs	Mixed	Unique pet	House with lawn	Yes	DAC	2018	10	3	3	3	9	Severe
Dog170	Pichincha	Rural	Temperate	Mestizo	Mestizo	72	Adult	No	No	No	Female	10.8	5	Pruritus	Abdomen	Mixed	Dogs	Apartament without lawn	No	DAC	2022	5	2	3	3	8	Severe
Dog171	Pichincha	Urban	Cold	Mestizo	Mestizo	30	Adult	No	No	No	Female	24	7	Erythema	Abdomen	Mixed	Unique pet	House without lawn	No	DAC	2019	7	3	2	3	8	Severe
Dog172	Pichincha	Rural	Temperate	Mestizo	Mestizo	24	Adult	Yes	Yes	Yes	Male	14.7	8	Pruritus	Croup	Mixed	Dogs	House with lawn	Yes	DAC	2021	8	3	3	1	7	Moderate
Dog173	Pichincha	Rural	Temperate	Mestizo	Mestizo	60	Adult	Yes	Yes	Yes	Female	12.2	7	Pruritus	Hind Legs	Mixed	Unique pet	House with lawn	Yes	DAC	2022	7	3	3	3	9	Severe
Dog174	Pichincha	Rural	Temperate	Mestizo	Mestizo	84	Adult	Yes	Yes	Yes	Female	11.4	6	Pruritus	Abdomen	Mixed	Dogs	House with lawn	Yes	DAC	2022	6	2	3	3	8	Severe
Dog175	Pichincha	Rural	Temperate	Mestizo	Mestizo	36	Adult	No	No	Yes	Female	6.35	7	Pruritus	Front Legs	Mixed	Dogs	House with lawn	Yes	DAC	2019	7	3	3	3	9	Severe
Dog176	Pichincha	Rural	Temperate	Mestizo	Mestizo	48	Adult	Yes	Yes	No	Male	21.8	7	Pruritus	Abdomen	Mixed	Unique pet	House with lawn	Yes	DAC	2021	7	3	3	3	9	Severe
Dog177	Pichincha	Urban	Cold	Mestizo	Mestizo	101	Adult	Yes	Yes	Yes	Female	15.1	2	Pruritus	Front Legs	Super Premium	Unique pet	House with lawn	Yes	DAC	2022	2	1	3	3	7	Moderate
Dog178	Pichincha	Urban	Cold	Mestizo	Mestizo	60	Adult	Yes	Yes	No	Female	20.7	6	Alopecia	Abdomen	Mixed	Dogs	House with lawn	Yes	DAC	2022	6	2	2	3	7	Moderate
Dog179	Pichincha	Urban	Cold	Mestizo	Mestizo	84	Adult	No	No	No	Female	22.4	10	Erythema	Croup	Mixed	Unique pet	House without lawn	No	DAC	2021	10	3	2	1	6	Moderate
Dog180	Pichincha	Urban	Cold	Mestizo	Mestizo	120	Adult	Yes	Yes	Yes	Male	9.3	8	Pruritus	Abdomen	Mixed	Unique pet	House with lawn	Yes	DAC	2022	8	3	3	3	9	Severe
Dog181	Pichincha	Urban	Cold	Mestizo	Mestizo	10	Puppy	No	No	No	Male	22	9	Pruritus	Front Legs	Super Premium	Unique pet	House with lawn	Yes	DAC	2021	9	3	3	3	9	Severe
Dog182	Pichincha	Urban	Cold	Mestizo	Mestizo	72	Adult	No	No	No	Male	9.1	4	Erythema	Front Legs	Super Premium	Unique pet	Apartament without lawn	No	DAC	2020	4	2	2	3	7	Moderate
Dog183	Pichincha	Urban	Cold	Mestizo	Mestizo	27	Adult	Yes	Yes	Yes	Male	29.4	10	Pruritus	Front Legs	Mixed	Dogs	House without lawn	No	DAC	2021	10	3	3	3	9	Severe
Dog184	Pichincha	Urban	Cold	Mestizo	Mestizo	26	Adult	Yes	Yes	No	Female	11.8	6	Pruritus	Ears	Mixed	Dogs	House with lawn	Yes	DAC	2020	6	2	3	2	7	Moderate
Dog185	Pichincha	Urban	Cold	Mestizo	Mestizo	120	Adult	Yes	Yes	Yes	Female	28.3	10	Pruritus	Ears	Premium	Dogs	Apartament without lawn	No	DAC	2021	10	3	3	2	8	Severe
Dog186	Pichincha	Urban	Cold	Mestizo	Mestizo	72	Adult	No	No	Yes	Male	21.7	6	Pruritus	Abdomen	Mixed	Dogs	House without lawn	No	DAC	2021	6	2	3	3	8	Severe
Dog187	Pichincha	Urban	Semi-temperate	Mestizo	Mestizo	12	Puppy	Yes	Yes	No	Female	13.1	8	Pruritus	Armpits	Mixed	Unique pet	House with lawn	Yes	DAC	2021	8	3	3	1	7	Moderate
Dog188	Pichincha	Urban	Cold	Mestizo	Mestizo	33	Adult	Yes	Yes	Yes	Male	6.7	6	Pruritus	Abdomen	Mixed	Dogs	Apartament without lawn	No	DAC	2020	6	2	3	3	8	Severe
Dog189	Pichincha	Urban	Cold	Mestizo	Mestizo	72	Adult	No	No	No	Female	18	10	Pruritus	Front Legs	Mixed	Dogs	House with lawn	Yes	DAC	2022	10	3	3	3	9	Severe
Dog190	Pichincha	Urban	Cold	Mestizo	Mestizo	15	Adult	Yes	Yes	Yes	Female	7.9	8	Alopecia	Front Legs	Mixed	Unique pet	Apartament without lawn	No	DAC	2020	8	3	2	3	8	Severe
Dog191	Pichincha	Urban	Cold	Mestizo	Mestizo	4	Puppy	Yes	Yes	Yes	Male	13.1	6	Pruritus	Abdomen	Premium	Unique pet	House with lawn	Yes	DAC	2021	6	2	3	3	8	Severe
Dog192	Pichincha	Urban	Cold	Mestizo	Mestizo	96	Adult	No	No	No	Female	9.6	10	Pruritus	Abdomen	Mixed	Unique pet	House without lawn	No	DAC	2021	10	3	3	3	9	Severe
Dog193	Pichincha	Urban	Cold	Mestizo	Mestizo	60	Adult	No	No	Yes	Male	15.3	10	Pruritus	Back	Homemade Food	Dogs	Apartament without lawn	No	DAC	2022	10	3	3	1	7	Moderate
Dog194	Pichincha	Urban	Cold	Mestizo	Mestizo	18	Adult	Yes	Yes	No	Female	26.1	7	Pruritus	Abdomen	Homemade Food	Unique pet	House with lawn	Yes	DAC	2022	7	3	3	3	9	Severe
Dog195	Pichincha	Urban	Cold	Mestizo	Mestizo	6	Puppy	Yes	Yes	Yes	Female	5.8	7	Pruritus	Croup	Super Premium	Dogs	House without lawn	No	DAC	2021	7	3	3	1	7	Moderate
Dog196	Pichincha	Urban	Cold	Mestizo	Mestizo	5	Puppy	Yes	Yes	Yes	Male	6.4	6	Alopecia	Back	Super Premium	Cats	House with lawn	Yes	DAC	2022	6	2	2	1	5	Moderate
Dog197	Pichincha	Urban	Cold	Mestizo	Mestizo	60	Adult	Yes	Yes	Yes	Female	7.3	10	Erythema	Armpits	Super Premium	Dogs	Apartament without lawn	No	DAC	2021	10	3	2	1	6	Moderate
Dog198	Pichincha	Urban	Cold	Mestizo	Mestizo	36	Adult	Yes	Yes	No	Female	8.4	9	Pruritus	Croup	Mixed	Unique pet	House with lawn	Yes	DAC	2021	9	3	3	1	7	Moderate
Dog199	Pichincha	Urban	Cold	Mestizo	Mestizo	36	Adult	Yes	Yes	No	Female	12.1	6	Pruritus	Front Legs	Super Premium	Dogs	House with lawn	Yes	DAC	2020	6	2	3	3	8	Severe
Dog200	Pichincha	Urban	Cold	Mestizo	Mestizo	18	Adult	Yes	Yes	Yes	Female	3.5	8	Pruritus	Back	Mixed	Unique pet	House with lawn	Yes	DAC	2022	8	3	3	1	7	Moderate
Dog201	Pichincha	Urban	Cold	Mestizo	Mestizo	72	Adult	Yes	Yes	No	Female	12.8	8	Pruritus	Front Legs	Mixed	Dogs	Apartament without lawn	No	DAC	2022	8	3	3	3	9	Severe
Dog202	Pichincha	Urban	Cold	Mestizo	Mestizo	84	Adult	Yes	Yes	Yes	Male	9	6	Pruritus	Abdomen	Mixed	Unique pet	House with lawn	Yes	DAC	2021	6	2	3	3	8	Severe
Dog203	Pichincha	Urban	Cold	Mestizo	Mestizo	21	Adult	Yes	Yes	Yes	Male	20	8	Pruritus	Front Legs	Mixed	Unique pet	Apartament without lawn	No	DAC	2022	8	3	3	3	9	Severe
Dog204	Pichincha	Urban	Cold	Mestizo	Mestizo	11	Puppy	Yes	Yes	No	Female	6.4	6	Erythema	Front Legs	Mixed	Unique pet	Apartament without lawn	No	DAC	2021	6	2	2	3	7	Moderate
Dog205	Pichincha	Urban	Cold	Mestizo	Mestizo	24	Adult	Yes	Yes	Yes	Female	19	10	Pruritus	Mouth	Mixed	Unique pet	House with lawn	Yes	DAC	2021	10	3	3	1	7	Moderate
Dog206	Pichincha	Urban	Cold	Mestizo	Mestizo	84	Adult	No	No	Yes	Male	41.2	9	Pruritus	Thorax	Mixed	Dogs	House with lawn	Yes	DAC	2021	9	3	3	1	7	Moderate
Dog207	Pichincha	Urban	Cold	Mestizo	Mestizo	66	Adult	Yes	Yes	Yes	Male	27	5	Pruritus	Croup	Premium	Dogs	House with lawn	Yes	DAC	2021	5	2	3	1	6	Moderate
Dog208	Pichincha	Urban	Cold	Mestizo	Mestizo	48	Adult	Yes	Yes	Yes	Female	6.3	8	Pruritus	Croup	Mixed	Dogs	House with lawn	Yes	DAC	2022	8	3	3	1	7	Moderate
Dog209	Pichincha	Urban	Cold	Mestizo	Mestizo	12	Puppy	Yes	Yes	Yes	Female	9.4	2	Erythema	Thorax	Mixed	Dogs	House with lawn	Yes	DAC	2022	2	1	2	1	4	Mild
Dog210	Pichincha	Urban	Cold	Mestizo	Mestizo	90	Adult	No	No	No	Female	14.5	10	Pruritus	Abdomen	Mixed	Unique pet	Apartament without lawn	No	DAC	2021	10	3	3	3	9	Severe
Dog211	Pichincha	Urban	Cold	Mestizo	Mestizo	72	Adult	No	No	No	Female	10.9	10	Pruritus	Front Legs	Mixed	Dogs	House with lawn	Yes	DAC	2018	10	3	3	3	9	Severe
Dog212	Pichincha	Urban	Cold	Mestizo	Mestizo	36	Adult	Yes	Yes	Yes	Female	11.9	5	Erythema	Mouth	Premium	Dogs	House with lawn	Yes	DAC	2021	5	2	2	1	5	Moderate
Dog213	Pichincha	Urban	Cold	Mestizo	Mestizo	108	Adult	Yes	Yes	Yes	Male	40.1	8	Pruritus	Front Legs	Mixed	Unique pet	House with lawn	Yes	DAC	2022	8	3	3	3	9	Severe
Dog214	Pichincha	Urban	Cold	Mestizo	Mestizo	42	Adult	No	No	No	Male	11.2	8	Pruritus	Abdomen	Mixed	Unique pet	House without lawn	No	DAC	2022	8	3	3	3	9	Severe
Dog215	Pichincha	Urban	Cold	Mestizo	Mestizo	137	Adult	No	No	Yes	Male	11.7	10	Pruritus	Front Legs	Mixed	Unique pet	House without lawn	No	DAC	2019	10	3	3	3	9	Severe
Dog216	Pichincha	Urban	Cold	Mestizo	Mestizo	48	Adult	No	No	Yes	Male	12.8	5	Erythema	Abdomen	Mixed	Dogs	House with lawn	Yes	DAC	2022	5	2	2	3	7	Moderate
Dog217	Pichincha	Urban	Cold	Mestizo	Mestizo	108	Adult	Yes	Yes	Yes	Female	8.55	10	Erythema	Front Legs	Mixed	Dogs	House with lawn	Yes	DAC	2020	10	3	2	3	8	Severe
Dog218	Pichincha	Urban	Cold	Mestizo	Mestizo	22	Adult	Yes	Yes	Yes	Female	28.7	6	Pruritus	Abdomen	Standard	Unique pet	House without lawn	No	DAC	2021	6	2	3	3	8	Severe
Dog219	Pichincha	Rural	Temperate	Mestizo	Mestizo	96	Adult	No	No	Yes	Female	34	2	Pruritus	Abdomen	Mixed	Unique pet	House without lawn	No	DAC	2021	2	1	3	3	7	Moderate
Dog220	Pichincha	Urban	Cold	Mestizo	Mestizo	15	Adult	Yes	Yes	Yes	Male	30.7	4	Erythema	Front Legs	Mixed	Dogs	House with lawn	Yes	DAC	2022	4	2	2	3	7	Moderate
Dog221	Pichincha	Urban	Cold	Mestizo	Mestizo	108	Adult	No	No	Yes	Female	24.5	10	Pruritus	Ears	Mixed	Dogs	House without lawn	No	DAC	2021	10	3	3	2	8	Severe
Dog222	Pichincha	Urban	Cold	Mestizo	Mestizo	16	Adult	Yes	Yes	Yes	Female	17.4	6	Pruritus	Ears	Mixed	Unique pet	House without lawn	No	DAC	2022	6	2	3	2	7	Moderate
Dog223	Pichincha	Urban	Semi-temperate	Mestizo	Mestizo	84	Adult	Yes	Yes	Yes	Female	13.3	6	Erythema	Front Legs	Premium	Dogs	House with lawn	Yes	DAC	2022	6	2	2	3	7	Moderate
Dog224	Pichincha	Urban	Semi-temperate	Mestizo	Mestizo	24	Adult	Yes	Yes	No	Female	5.7	8	Pruritus	Front Legs	Mixed	Cats	House with lawn	Yes	DAC	2019	8	3	3	3	9	Severe
Dog225	Pichincha	Urban	Semi-temperate	Mestizo	Mestizo	48	Adult	Yes	Yes	No	Female	17.5	8	Pruritus	Abdomen	Mixed	Dogs	House without lawn	No	DAC	2022	8	3	3	3	9	Severe
Dog226	Pichincha	Urban	Cold	Mestizo	Mestizo	96	Adult	No	No	No	Female	6.8	5	Pruritus	Front Legs	Mixed	Unique pet	House without lawn	No	DAC	2022	5	2	3	3	8	Severe
Dog227	Pichincha	Urban	Cold	Mestizo	Mestizo	96	Adult	Yes	Yes	No	Male	14.8	8	Pruritus	Front Legs	Mixed	Unique pet	House without lawn	No	DAC	2021	8	3	3	3	9	Severe
Dog228	Pichincha	Rural	Temperate	Mestizo	Mestizo	18	Adult	Yes	Yes	Yes	Male	21	10	Erythema	Abdomen	Premium	Dogs	House with lawn	Yes	DAC	2022	10	3	2	3	8	Severe
Dog229	Pichincha	Rural	Temperate	Mestizo	Mestizo	60	Adult	Yes	Yes	Yes	Female	28.1	10	Pruritus	Front Legs	Mixed	Dogs	House with lawn	Yes	DAC	2022	10	3	3	3	9	Severe
Dog230	Pichincha	Rural	Temperate	Mestizo	Mestizo	120	Adult	Yes	Yes	No	Female	29.2	7	Pruritus	Abdomen	Standard	Dogs	House with lawn	Yes	DAC	2022	7	3	3	3	9	Severe
Dog231	Pichincha	Rural	Temperate	Mestizo	Mestizo	84	Adult	Yes	No	Yes	Female	17.8	9	Pruritus	Front Legs	Mixed	Dogs	House with lawn	Yes	DAC	2022	9	3	3	3	9	Severe
Dog232	Pichincha	Rural	Temperate	Mestizo	Mestizo	30	Adult	No	No	No	Male	15.95	10	Pruritus	Abdomen	Mixed	Dogs	House without lawn	No	DAC	2019	10	3	3	3	9	Severe
Dog233	Pichincha	Rural	Temperate	Mestizo	Mestizo	48	Adult	Yes	Yes	No	Female	9.5	8	Pruritus	Abdomen	Mixed	Dogs	House with lawn	Yes	DAC	2022	8	3	3	3	9	Severe
Dog234	Pichincha	Rural	Temperate	Mestizo	Mestizo	36	Adult	Yes	Yes	Yes	Male	13.8	10	Pruritus	Front Legs	Mixed	Unique pet	House with lawn	Yes	DAC	2021	10	3	3	3	9	Severe
Dog235	Pichincha	Rural	Temperate	Mestizo	Mestizo	9	Puppy	No	No	No	Female	4.6	6	Pruritus	Back	Mixed	Dogs	House with lawn	Yes	DAC	2021	6	2	3	1	6	Moderate
Dog236	Pichincha	Urban	Cold	Mestizo	Mestizo	66	Adult	Yes	Yes	No	Male	24.8	7	Alopecia	Abdomen	Mixed	Unique pet	House with lawn	Yes	DAC	2021	7	3	2	3	8	Severe
Dog237	Santo Domingo de los Tsáchilas	Urban	Cold	Mestizo	Mestizo	6	Puppy	Yes	Yes	Yes	Female	31.5	10	Alopecia	Abdomen	Mixed	Unique pet	House with lawn	Yes	DAC	2021	10	3	2	3	8	Severe
Dog238	Santo Domingo de los Tsáchilas	Urban	Cold	Mestizo	Mestizo	36	Adult	No	No	Yes	Female	29	10	Pruritus	Abdomen	Mixed	Dogs	House without lawn	No	DAC	2018	10	3	3	3	9	Severe
Dog239	Pichincha	Urban	Cold	Mestizo	Mestizo	9	Puppy	Yes	Yes	Yes	Male	13.4	7	Pruritus	Front Legs	Mixed	Cats	House with lawn	Yes	DAC	2022	7	3	3	3	9	Severe
Dog240	Carchi	Urban	Cold	Race	German Shepherd Dog	10	Puppy	No	No	No	Male	30.7	9	Pruritus	Abdomen	Mixed	Dogs	House without lawn	No	DAC	2021	9	3	3	3	9	Severe
Dog241	Pichincha	Urban	Cold	Race	German Shepherd Dog	96	Adult	Yes	Yes	No	Female	30	6	Pruritus	Abdomen	Mixed	Unique pet	House with lawn	Yes	DAC	2021	6	2	3	3	8	Severe
Dog242	Pichincha	Urban	Cold	Race	German Shepherd Dog	72	Adult	Yes	Yes	Yes	Female	35	5	Alopecia	Front Legs	Super Premium	Dogs	House with lawn	Yes	DAC	2021	5	2	2	3	7	Moderate
Dog243	Pichincha	Urban	Cold	Race	German Shepherd Dog	84	Adult	Yes	Yes	Yes	Male	31.3	7	Pruritus	Ears	Mixed	Unique pet	House with lawn	Yes	DAC	2022	7	3	3	2	8	Severe
Dog244	Pichincha	Urban	Cold	Race	German Shepherd Dog	48	Adult	Yes	Yes	No	Male	31.5	6	Pruritus	Mouth	Mixed	Dogs	House without lawn	No	DAC	2022	6	2	3	1	6	Moderate
Dog245	Pichincha	Rural	Temperate	Race	German Shepherd Dog	72	Adult	Yes	Yes	Yes	Male	35.7	6	Pruritus	Abdomen	Mixed	Dogs	House with lawn	Yes	DAC	2021	6	2	3	3	8	Severe
Dog246	Pichincha	Urban	Cold	Race	German Shepherd Dog	67	Adult	No	No	Yes	Female	41.3	8	Pruritus	Armpits	Mixed	Dogs	House with lawn	Yes	DAC	2022	8	3	3	1	7	Moderate
Dog247	Pichincha	Urban	Cold	Race	German Shepherd Dog	8	Puppy	Yes	Yes	Yes	Male	31.6	6	Pruritus	Abdomen	Mixed	Dogs	House with lawn	Yes	DAC	2021	6	2	3	3	8	Severe
Dog248	Pichincha	Rural	Temperate	Race	German Shepherd Dog	36	Adult	No	No	No	Male	36.8	8	Pruritus	Croup	Mixed	Dogs	House with lawn	Yes	DAC	2018	8	3	3	1	7	Moderate
Dog249	Pichincha	Urban	Cold	Race	German Shepherd Dog	60	Adult	No	No	No	Male	46.8	8	Pruritus	Back	Standard	Unique pet	House with lawn	Yes	DAC	2020	8	3	3	1	7	Moderate
Dog250	Pichincha	Urban	Semi-temperate	Race	German Shepherd Dog	9	Puppy	Yes	Yes	Yes	Male	34.1	7	Pruritus	Back	Super Premium	Unique pet	House with lawn	Yes	DAC	2022	7	3	3	1	7	Moderate
Dog251	Pichincha	Rural	Temperate	Race	German Shepherd Dog	20	Adult	Yes	Yes	Yes	Male	33.1	6	Erythema	Eyelids	Mixed	Dogs	House with lawn	Yes	DAC	2022	6	2	2	1	5	Moderate
Dog252	Pichincha	Rural	Temperate	Race	German Shepherd Dog	120	Adult	Yes	Yes	No	Male	45	10	Pruritus	Croup	Mixed	Unique pet	House with lawn	Yes	DAC	2022	10	3	3	1	7	Moderate
Dog253	Pichincha	Rural	Temperate	Race	German Shepherd Dog	36	Adult	Yes	Yes	No	Male	36	10	Pruritus	Ears	Super Premium	Unique pet	House with lawn	Yes	DAC	2021	10	3	3	2	8	Severe
Dog254	Pichincha	Urban	Cold	Race	Old English Sheepdog	90	Adult	Yes	Yes	Yes	Male	41.1	10	Pruritus	Abdomen	Mixed	Dogs	House with lawn	Yes	DAC	2021	10	3	3	3	9	Severe
Dog255	Pichincha	Urban	Cold	Race	Old English Sheepdog	48	Adult	Yes	Yes	Yes	Male	36.7	10	Pruritus	Abdomen	Premium	Unique pet	House with lawn	Yes	DAC	2021	10	3	3	3	9	Severe
Dog256	Pichincha	Urban	Cold	Race	Old English Sheepdog	48	Adult	Yes	Yes	No	Female	23	2	Pruritus	Front Legs	Super Premium	Cats	House with lawn	Yes	DAC	2022	2	1	3	3	7	Moderate
Dog257	Pichincha	Urban	Cold	Race	Old English Sheepdog	144	Adult	Yes	Yes	No	Male	18.2	6	Otitis	Ears	Mixed	Unique pet	House without lawn	No	DAC	2022	6	2	1	2	5	Moderate
Dog258	Pichincha	Urban	Cold	Race	Old English Sheepdog	132	Adult	Yes	Yes	Yes	Female	35.8	4	Erythema	Back	Mixed	Unique pet	House without lawn	No	DAC	2021	4	2	2	1	5	Moderate
Dog259	Pichincha	Rural	Temperate	Race	Pekingese	9	Puppy	No	No	No	Male	6.3	8	Pruritus	Mouth	Mixed	Cats	House without lawn	No	DAC	2022	8	3	3	1	7	Moderate
Dog260	Pichincha	Urban	Cold	Race	Pekingese	72	Adult	Yes	Yes	No	Female	6.6	8	Otitis	Ears	Mixed	Dogs	House with lawn	Yes	DAC	2022	8	3	1	2	6	Moderate
Dog261	Pichincha	Urban	Cold	Race	Pekingese	7	Puppy	Yes	Yes	Yes	Female	4.2	5	Pruritus	Abdomen	Mixed	Dogs	House with lawn	Yes	DAC	2020	5	2	3	3	8	Severe
Dog262	Pichincha	Urban	Cold	Race	Doberman Pinscher	16	Adult	Yes	Yes	No	Female	2.1	1	Alopecia	Abdomen	Mixed	Unique pet	House with lawn	Yes	DAC	2022	1	1	2	3	6	Moderate
Dog263	Pichincha	Urban	Cold	Race	Doberman Pinscher	53	Adult	Yes	Yes	No	Male	6.8	7	Otitis	Ears	Mixed	Dogs	House with lawn	Yes	DAC	2022	7	3	1	2	6	Moderate
Dog264	Pichincha	Urban	Cold	Race	Pitbull	14	Adult	Yes	Yes	Yes	Male	31.4	6	Pruritus	Front Legs	Mixed	Unique pet	House without lawn	No	DAC	2021	6	2	3	3	8	Severe
Dog265	Pichincha	Rural	Temperate	Race	Pitbull	24	Adult	Yes	Yes	No	Female	29.9	5	Alopecia	Abdomen	Mixed	Dogs	House with lawn	Yes	DAC	2021	5	2	2	3	7	Moderate
Dog266	Pichincha	Rural	Temperate	Race	Pitbull	48	Adult	Yes	Yes	No	Male	28	8	Erythema	Eyelids	Mixed	Unique pet	House without lawn	No	DAC	2021	8	3	2	1	6	Moderate
Dog267	Pichincha	Rural	Temperate	Race	Pitbull	48	Adult	Yes	Yes	Yes	Female	16.6	9	Pruritus	Front Legs	Mixed	Dogs	House with lawn	Yes	DAC	2021	9	3	3	3	9	Severe
Dog268	Pichincha	Urban	Cold	Race	Pitbull	12	Puppy	Yes	Yes	Yes	Female	26.4	8	Pruritus	Abdomen	Homemade Food	Dogs	House with lawn	Yes	DAC	2021	8	3	3	3	9	Severe
Dog269	Pichincha	Rural	Temperate	Race	Pitbull	48	Adult	No	No	No	Female	22.1	5	Pruritus	Abdomen	Mixed	Dogs	House with lawn	Yes	DAC	2021	5	2	3	3	8	Severe
Dog270	Pichincha	Urban	Cold	Race	Pitbull	7	Puppy	Yes	Yes	Yes	Female	21.2	10	Pruritus	Front Legs	Mixed	Dogs	House with lawn	Yes	DAC	2021	10	3	3	3	9	Severe
Dog271	Pichincha	Urban	Cold	Race	Pitbull	72	Adult	Yes	Yes	Yes	Male	32.2	10	Pruritus	Back	Mixed	Dogs	Apartament without lawn	No	DAC	2019	10	3	3	1	7	Moderate
Dog272	Pichincha	Urban	Cold	Race	Pitbull	108	Adult	No	No	No	Female	27.4	5	Pruritus	Front Legs	Mixed	Dogs	House without lawn	No	DAC	2019	5	2	3	3	8	Severe
Dog273	Pichincha	Urban	Cold	Race	Pitbull	14	Adult	No	No	Yes	Female	25.8	8	Erythema	Ears	Mixed	Dogs	House without lawn	No	DAC	2021	8	3	2	2	7	Moderate
Dog274	Pichincha	Urban	Semi-temperate	Race	Pitbull	48	Adult	No	No	No	Male	38.5	10	Pruritus	Abdomen	Homemade Food	Cats	House with lawn	Yes	DAC	2021	10	3	3	3	9	Severe
Dog275	Pichincha	Urban	Cold	Race	Pitbull	36	Adult	Yes	Yes	No	Male	22.4	10	Erythema	Front Legs	Homemade Food	Unique pet	House with lawn	Yes	DAC	2021	10	3	2	3	8	Severe
Dog276	Pichincha	Urban	Cold	Race	Pomeranian	78	Adult	Yes	Yes	No	Male	5.4	6	Erythema	Croup	Premium	Unique pet	House with lawn	Yes	DAC	2022	6	2	2	1	5	Moderate
Dog277	Manabí	Urban	Hot	Race	Poodle	48	Adult	No	No	No	Male	7.9	10	Pruritus	Armpits	Mixed	Dogs	House without lawn	No	DAC	2018	10	3	3	1	7	Moderate
Dog278	Pichincha	Urban	Cold	Race	Poodle	48	Adult	Yes	Yes	No	Male	6.4	9	Pruritus	Front Legs	Mixed	Unique pet	House with lawn	Yes	DAC	2019	9	3	3	3	9	Severe
Dog279	Pichincha	Urban	Cold	Race	Poodle	22	Adult	No	No	No	Male	7.5	5	Erythema	Neck	Mixed	Unique pet	House with lawn	Yes	DAC	2021	5	2	2	1	5	Moderate
Dog280	Pichincha	Urban	Cold	Race	Poodle	108	Adult	No	No	Yes	Female	4.8	6	Alopecia	Front Legs	Mixed	Unique pet	House with lawn	Yes	DAC	2022	6	2	2	3	7	Moderate
Dog281	Pichincha	Urban	Cold	Race	Poodle	15	Adult	Yes	Yes	No	Female	5.2	7	Pruritus	Front Legs	Super Premium	Unique pet	Apartament without lawn	No	DAC	2021	7	3	3	3	9	Severe
Dog282	Pichincha	Urban	Cold	Race	Poodle	24	Adult	Yes	Yes	No	Female	4.4	9	Pruritus	Abdomen	Mixed	Dogs	House with lawn	Yes	DAC	2021	9	3	3	3	9	Severe
Dog283	Pichincha	Urban	Cold	Race	Poodle	18	Adult	No	No	No	Male	7.5	6	Erythema	Tail	Super Premium	Unique pet	House with lawn	Yes	DAC	2021	6	2	2	1	5	Moderate
Dog284	Pichincha	Urban	Cold	Race	Poodle	11	Puppy	Yes	Yes	Yes	Female	5.2	8	Pruritus	Abdomen	Mixed	Dogs	House with lawn	Yes	DAC	2022	8	3	3	3	9	Severe
Dog285	Pichincha	Urban	Cold	Race	Poodle	16	Adult	Yes	Yes	Yes	Male	8.4	8	Pruritus	Abdomen	Mixed	Unique pet	Apartament without lawn	No	DAC	2022	8	3	3	3	9	Severe
Dog286	Pichincha	Urban	Cold	Race	Poodle	132	Adult	Yes	Yes	No	Female	9.8	7	Pruritus	Abdomen	Mixed	Unique pet	House with lawn	Yes	DAC	2022	7	3	3	3	9	Severe
Dog287	Pichincha	Rural	Temperate	Race	Poodle	48	Adult	Yes	Yes	Yes	Male	6.1	6	Alopecia	Croup	Mixed	Unique pet	House with lawn	Yes	DAC	2021	6	2	2	1	5	Moderate
Dog288	Pichincha	Rural	Temperate	Race	Poodle	84	Adult	Yes	Yes	Yes	Male	9.7	9	Alopecia	Abdomen	Mixed	Unique pet	House with lawn	Yes	DAC	2021	9	3	2	3	8	Severe
Dog289	Pichincha	Rural	Temperate	Race	Poodle	84	Adult	No	No	No	Female	11.6	10	Otitis	Ears	Premium	Cats	House without lawn	No	DAC	2022	10	3	1	2	6	Moderate
Dog290	Pichincha	Rural	Temperate	Race	Poodle	12	Puppy	No	No	No	Male	4.4	10	Pruritus	Front Legs	Mixed	Unique pet	House with lawn	Yes	DAC	2020	10	3	3	3	9	Severe
Dog291	Pichincha	Urban	Cold	Race	Poodle	96	Adult	Yes	Yes	Yes	Female	6.6	5	Pruritus	Front Legs	Mixed	Unique pet	House with lawn	Yes	DAC	2021	5	2	3	3	8	Severe
Dog292	Pichincha	Urban	Cold	Race	Poodle	180	Geriatric	No	No	No	Male	7.4	9	Bad odor	Armpits	Mixed	Dogs	House with lawn	Yes	DAC	2020	9	3	1	1	5	Moderate
Dog293	Pichincha	Urban	Cold	Race	Poodle	84	Adult	No	No	No	Female	10.25	8	Pruritus	Abdomen	Mixed	Dogs	House with lawn	Yes	DAC	2018	8	3	3	3	9	Severe
Dog294	Pichincha	Urban	Cold	Race	Poodle	132	Adult	Yes	Yes	No	Female	11.6	9	Erythema	Abdomen	Mixed	Unique pet	Apartament without lawn	No	DAC	2021	9	3	2	3	8	Severe
Dog295	Pichincha	Urban	Cold	Race	Poodle	60	Adult	Yes	Yes	Yes	Female	11.5	3	Pruritus	Front Legs	Premium	Cats	Apartament without lawn	No	DAC	2021	3	1	3	3	7	Moderate
Dog296	Pichincha	Urban	Cold	Race	Poodle	96	Adult	No	No	No	Male	9.8	10	Pruritus	Front Legs	Mixed	Dogs	House with lawn	Yes	DAC	2021	10	3	3	3	9	Severe
Dog297	Pichincha	Urban	Cold	Race	Poodle	20	Adult	Yes	Yes	Yes	Male	8.5	9	Pruritus	Abdomen	Mixed	Dogs	House with lawn	Yes	DAC	2022	9	3	3	3	9	Severe
Dog298	Pichincha	Urban	Cold	Race	Poodle	48	Adult	No	No	No	Male	4.8	8	Pruritus	Abdomen	Mixed	Unique pet	Apartament without lawn	No	DAC	2021	8	3	3	3	9	Severe
Dog299	Pichincha	Urban	Cold	Race	Poodle	48	Adult	Yes	Yes	Yes	Male	8.1	10	Pruritus	Ears	Mixed	Cats	House with lawn	Yes	DAC	2021	10	3	3	2	8	Severe
Dog300	Pichincha	Urban	Cold	Race	Poodle	96	Adult	Yes	Yes	Yes	Female	9.3	6	Pruritus	Front Legs	Mixed	Unique pet	House with lawn	Yes	DAC	2021	6	2	3	3	8	Severe
Dog301	Pichincha	Urban	Cold	Race	Poodle	108	Adult	Yes	Yes	Yes	Female	5.8	8	Pruritus	Ears	Premium	Unique pet	Apartament without lawn	No	DAC	2021	8	3	3	2	8	Severe
Dog302	Pichincha	Urban	Cold	Race	Poodle	72	Adult	Yes	Yes	No	Male	5.7	5	Otitis	Ears	Mixed	Dogs	House with lawn	Yes	DAC	2022	5	2	1	2	5	Moderate
Dog303	Santo Domingo de los Tsáchilas	Urban	Cold	Race	Poodle	102	Adult	Yes	Yes	Yes	Male	4.1	10	Pruritus	Front Legs	Premium	Unique pet	House with lawn	Yes	DAC	2021	10	3	3	3	9	Severe
Dog304	Pichincha	Urban	Cold	Race	Pug	108	Adult	Yes	Yes	Yes	Female	8.3	8	Pruritus	Ears	Mixed	Dogs	House with lawn	Yes	DAC	2021	8	3	3	2	8	Severe
Dog305	Pichincha	Urban	Cold	Race	Pug	72	Adult	Yes	Yes	No	Male	8.3	8	Pruritus	Abdomen	Mixed	Unique pet	House with lawn	Yes	DAC	2021	8	3	3	3	9	Severe
Dog306	Pichincha	Urban	Cold	Race	Pug	8	Puppy	Yes	Yes	Yes	Female	8.5	10	Pruritus	Front Legs	Mixed	Dogs	Apartament without lawn	No	DAC	2022	10	3	3	3	9	Severe
Dog307	Pichincha	Urban	Cold	Race	Pug	24	Adult	Yes	Yes	Yes	Male	10.6	6	Alopecia	Mouth	Super Premium	Unique pet	House with lawn	Yes	DAC	2022	6	2	2	1	5	Moderate
Dog308	Pichincha	Urban	Cold	Race	Pug	9	Puppy	No	No	Yes	Male	7.45	8	Pruritus	Front Legs	Mixed	Unique pet	House with lawn	Yes	DAC	2020	8	3	3	3	9	Severe
Dog309	Pichincha	Urban	Cold	Race	Pug	36	Adult	Yes	Yes	No	Male	9.8	8	Pruritus	Croup	Mixed	Dogs	House with lawn	Yes	DAC	2021	8	3	3	1	7	Moderate
Dog310	Pichincha	Rural	Temperate	Race	Pug	30	Adult	Yes	Yes	Yes	Female	5.8	1	Alopecia	Croup	Mixed	Unique pet	House with lawn	Yes	DAC	2021	1	1	2	1	4	Mild
Dog311	Pichincha	Urban	Cold	Race	Pug	180	Geriatric	No	No	No	Female	6.7	9	Pruritus	Front Legs	Mixed	Dogs	Apartament without lawn	No	DAC	2018	9	3	3	3	9	Severe
Dog312	Pichincha	Urban	Cold	Race	Schnauzer Estándar	84	Adult	Yes	Yes	Yes	Female	10.08	8	Pruritus	Front Legs	Mixed	Unique pet	House without lawn	No	DAC	2022	8	3	3	3	9	Severe
Dog313	Pichincha	Urban	Cold	Race	Schnauzer Estándar	84	Adult	Yes	Yes	No	Female	7.7	6	Erythema	Front Legs	Mixed	Unique pet	House with lawn	Yes	DAC	2021	6	2	2	3	7	Moderate
Dog314	Pichincha	Urban	Cold	Race	Shar pei	19	Adult	Yes	Yes	No	Female	18.4	5	Pruritus	Abdomen	Mixed	Unique pet	Apartament without lawn	No	DAC	2022	5	2	3	3	8	Severe
Dog315	Pichincha	Urban	Cold	Race	Shar pei	84	Adult	Yes	Yes	No	Female	14.8	6	Pruritus	Front Legs	Mixed	Unique pet	House without lawn	No	DAC	2021	6	2	3	3	8	Severe
Dog316	Pichincha	Urban	Cold	Race	Shar pei	31	Adult	No	No	No	Male	15.9	4	Pruritus	Front Legs	Mixed	Unique pet	House with lawn	Yes	DAC	2021	4	2	3	3	8	Severe
Dog317	Pichincha	Urban	Cold	Race	Shih Tzu	51	Adult	No	No	No	Male	5.7	8	Pruritus	Abdomen	Super Premium	Dogs	House with lawn	Yes	DAC	2021	8	3	3	3	9	Severe
Dog318	Pichincha	Urban	Cold	Race	Shih Tzu	120	Adult	Yes	Yes	Yes	Female	3.8	10	Pruritus	Abdomen	Homemade Food	Unique pet	Apartament without lawn	No	DAC	2022	10	3	3	3	9	Severe
Dog319	Pichincha	Urban	Cold	Race	Shih Tzu	72	Adult	No	No	No	Female	5.1	8	Pruritus	Abdomen	Mixed	Unique pet	House without lawn	No	DAC	2021	8	3	3	3	9	Severe
Dog320	Pichincha	Urban	Cold	Race	Shih Tzu	72	Adult	Yes	Yes	Yes	Male	11	7	Pruritus	Neck	Super Premium	Unique pet	Apartament without lawn	No	DAC	2021	7	3	3	1	7	Moderate
Dog321	Pichincha	Rural	Temperate	Race	Shih Tzu	84	Adult	No	No	Yes	Female	7.7	7	Erythema	Front Legs	Super Premium	Unique pet	House without lawn	No	DAC	2019	7	3	2	3	8	Severe
Dog322	Pichincha	Rural	Temperate	Race	Shih Tzu	15	Adult	No	No	Yes	Male	8.7	7	Pruritus	Abdomen	Homemade Food	Unique pet	Apartament without lawn	No	DAC	2022	7	3	3	3	9	Severe
Dog323	Pichincha	Rural	Temperate	Race	Shih Tzu	156	Geriatric	No	No	No	Female	4	7	Pruritus	Front Legs	Mixed	Unique pet	House with lawn	Yes	DAC	2021	7	3	3	3	9	Severe
Dog324	Pichincha	Rural	Temperate	Race	Shih Tzu	15	Adult	Yes	Yes	No	Male	6.3	6	Pruritus	Front Legs	Super Premium	Unique pet	House with lawn	Yes	DAC	2022	6	2	3	3	8	Severe
Dog325	Pichincha	Urban	Cold	Race	Shih Tzu	132	Adult	Yes	Yes	No	Female	6.5	9	Erythema	Abdomen	Mixed	Unique pet	House with lawn	Yes	DAC	2021	9	3	2	3	8	Severe
Dog326	Pichincha	Urban	Cold	Race	Shih Tzu	37	Adult	No	No	No	Female	5.5	3	Pruritus	Front Legs	Mixed	Unique pet	Apartament without lawn	No	DAC	2021	3	1	3	3	7	Moderate
Dog327	Pichincha	Urban	Cold	Race	Shih Tzu	180	Geriatric	Yes	Yes	Yes	Female	6.1	10	Pruritus	Back	Mixed	Unique pet	House without lawn	No	DAC	2019	10	3	3	1	7	Moderate
Dog328	Pichincha	Urban	Cold	Race	Shih Tzu	4	Puppy	Yes	Yes	Yes	Female	2.8	7	Pruritus	Front Legs	Mixed	Dogs	House with lawn	Yes	DAC	2022	7	3	3	3	9	Severe
Dog329	Pichincha	Urban	Cold	Race	Shih Tzu	36	Adult	Yes	Yes	Yes	Female	3	9	Erythema	Croup	Premium	Unique pet	House with lawn	Yes	DAC	2022	9	3	2	1	6	Moderate
Dog330	Pichincha	Urban	Cold	Race	Shih Tzu	24	Adult	No	No	No	Female	3.7	8	Pruritus	Croup	Homemade Food	Unique pet	House with lawn	Yes	DAC	2019	8	3	3	1	7	Moderate
Dog331	Pichincha	Urban	Cold	Race	Shih Tzu	72	Adult	Yes	Yes	No	Female	8.9	10	Pruritus	Back	Mixed	Unique pet	House without lawn	No	DAC	2022	10	3	3	1	7	Moderate
Dog332	Pichincha	Urban	Cold	Race	Shih Tzu	72	Adult	Yes	Yes	No	Female	6.8	8	Pruritus	Front Legs	Premium	Dogs	House with lawn	Yes	DAC	2021	8	3	3	3	9	Severe
Dog333	Pichincha	Urban	Cold	Race	Shih Tzu	6	Puppy	Yes	Yes	No	Female	3.8	6	Pruritus	Front Legs	Premium	Unique pet	House with lawn	Yes	DAC	2022	6	2	3	3	8	Severe
Dog334	Pichincha	Urban	Cold	Race	Shih Tzu	60	Adult	No	No	Yes	Male	7.1	8	Pruritus	Back	Mixed	Unique pet	House with lawn	Yes	DAC	2021	8	3	3	1	7	Moderate
Dog335	Pichincha	Urban	Cold	Race	Shih Tzu	9	Puppy	No	No	Yes	Male	5.4	8	Pruritus	Abdomen	Mixed	Unique pet	House with lawn	Yes	DAC	2020	8	3	3	3	9	Severe
Dog336	Pichincha	Urban	Cold	Race	Shih Tzu	41	Adult	Yes	Yes	No	Male	7.1	6	Pruritus	Abdomen	Standard	Unique pet	House without lawn	No	DAC	2021	6	2	3	3	8	Severe
Dog337	Pichincha	Urban	Cold	Race	Shih Tzu	8	Puppy	No	No	Yes	Female	7.6	7	Erythema	Abdomen	Mixed	Dogs	Apartament without lawn	No	DAC	2021	7	3	2	3	8	Severe
Dog338	Pichincha	Urban	Cold	Race	Shih Tzu	108	Adult	Yes	Yes	Yes	Female	5.7	6	Pruritus	Front Legs	Mixed	Dogs	House with lawn	Yes	DAC	2022	6	2	3	3	8	Severe
Dog339	Pichincha	Rural	Temperate	Race	Shih Tzu	26	Adult	Yes	Yes	Yes	Female	5.4	9	Pruritus	Thorax	Premium	Dogs	House with lawn	Yes	DAC	2021	9	3	3	1	7	Moderate
Dog340	Pichincha	Urban	Cold	Race	Shih Tzu	72	Adult	No	No	Yes	Female	7.3	8	Erythema	Front Legs	Mixed	Dogs	Apartament without lawn	No	DAC	2021	8	3	2	3	8	Severe
Dog341	Pichincha	Urban	Cold	Race	Shih Tzu	72	Adult	No	No	No	Male	7.6	7	Pruritus	Mouth	Mixed	Unique pet	Apartament without lawn	No	DAC	2021	7	3	3	1	7	Moderate
Dog342	Pichincha	Urban	Cold	Race	Shih Tzu	48	Adult	No	No	Yes	Male	7.4	9	Pruritus	Abdomen	Mixed	Dogs	House with lawn	Yes	DAC	2022	9	3	3	3	9	Severe
Dog343	Tungurahua	Urban	Cold	Race	Shih Tzu	24	Adult	Yes	Yes	Yes	Male	7.8	4	Pruritus	Front Legs	Mixed	Unique pet	House with lawn	Yes	DAC	2022	4	2	3	3	8	Severe
Dog344	Pichincha	Urban	Cold	Race	Schnauzer Estándar	52	Adult	No	No	No	Male	6.6	10	Pruritus	Abdomen	Standard	Unique pet	House with lawn	Yes	DAC	2022	10	3	3	3	9	Severe
Dog345	Pichincha	Urban	Cold	Race	Schnauzer Estándar	120	Adult	Yes	Yes	No	Male	14.2	8	Pruritus	Abdomen	Premium	Dogs	House with lawn	Yes	DAC	2021	8	3	3	3	9	Severe
Dog346	Pichincha	Urban	Cold	Race	Schnauzer Estándar	78	Adult	No	No	Yes	Male	11.5	8	Pruritus	Back	Super Premium	Unique pet	House with lawn	Yes	DAC	2019	8	3	3	1	7	Moderate
Dog347	Pichincha	Urban	Cold	Race	Schnauzer Estándar	84	Adult	Yes	Yes	Yes	Male	4.4	4	Otitis	Ears	Mixed	Cats	House without lawn	No	DAC	2021	4	2	1	2	5	Moderate
Dog348	Pichincha	Urban	Cold	Race	Schnauzer Estándar	156	Geriatric	No	No	No	Male	10.45	8	Pruritus	Abdomen	Mixed	Dogs	House without lawn	No	DAC	2020	8	3	3	3	9	Severe
Dog349	Pichincha	Urban	Cold	Race	Schnauzer Estándar	24	Adult	No	No	Yes	Female	8.4	10	Pruritus	Front Legs	Mixed	Dogs	House without lawn	No	DAC	2021	10	3	3	3	9	Severe
Dog350	Pichincha	Rural	Temperate	Race	Schnauzer Estándar	60	Adult	No	No	Yes	Male	11.2	7	Pruritus	Abdomen	Super Premium	Dogs	House with lawn	Yes	DAC	2018	7	3	3	3	9	Severe
Dog351	Pichincha	Urban	Cold	Race	Schnauzer Estándar	48	Adult	Yes	Yes	Yes	Female	6.5	2	Pruritus	Tail	Mixed	Unique pet	House with lawn	Yes	DAC	2022	2	1	3	1	5	Moderate
Dog352	Pichincha	Urban	Cold	Race	Schnauzer Estándar	108	Adult	No	No	No	Female	8.1	5	Erythema	Armpits	Mixed	Dogs	House without lawn	No	DAC	2019	5	2	2	1	5	Moderate
Dog353	Pichincha	Urban	Cold	Race	Schnauzer Estándar	84	Adult	No	No	No	Female	9.9	8	Pruritus	Abdomen	Mixed	Unique pet	Apartament without lawn	No	DAC	2021	8	3	3	3	9	Severe
Dog354	Pichincha	Urban	Cold	Race	Schnauzer Estándar	96	Adult	Yes	Yes	No	Female	8.8	9	Pruritus	Abdomen	Standard	Dogs	House without lawn	No	DAC	2018	9	3	3	3	9	Severe
Dog355	Pichincha	Urban	Cold	Race	Schnauzer Estándar	132	Adult	No	No	Yes	Male	8.67	7	Pruritus	Abdomen	Mixed	Unique pet	House with lawn	Yes	DAC	2020	7	3	3	3	9	Severe
Dog356	Pichincha	Urban	Cold	Race	Schnauzer Estándar	144	Geriatric	No	No	No	Female	5.24	8	Pruritus	Abdomen	Mixed	Cats	House without lawn	No	DAC	2022	8	3	3	3	9	Severe
Dog357	Pichincha	Urban	Cold	Race	Schnauzer Estándar	120	Adult	No	No	No	Female	11.7	7	Pruritus	Neck	Premium	Dogs	House without lawn	No	DAC	2021	7	3	3	1	7	Moderate
Dog358	Pichincha	Urban	Cold	Race	Schnauzer Estándar	10	Puppy	Yes	Yes	Yes	Female	5.6	8	Pruritus	Back	Super Premium	Unique pet	House with lawn	Yes	DAC	2021	8	3	3	1	7	Moderate
Dog359	Pichincha	Urban	Cold	Race	Schnauzer Estándar	25	Adult	Yes	Yes	No	Male	9.6	8	Pruritus	Back	Mixed	Unique pet	Apartament without lawn	No	DAC	2021	8	3	3	1	7	Moderate
Dog360	Pichincha	Urban	Cold	Race	Schnauzer Estándar	132	Adult	Yes	Yes	No	Male	11.8	8	Pruritus	Tail	Super Premium	Dogs	House with lawn	Yes	DAC	2021	8	3	3	1	7	Moderate
Dog361	Pichincha	Urban	Cold	Race	Schnauzer Estándar	168	Geriatric	No	No	No	Female	7.1	6	Pruritus	Front Legs	Mixed	Dogs	House with lawn	Yes	DAC	2021	6	2	3	3	8	Severe
Dog362	Pichincha	Urban	Cold	Race	Schnauzer Estándar	48	Adult	Yes	Yes	Yes	Female	7.5	7	Pruritus	Back	Mixed	Dogs	House without lawn	No	DAC	2018	7	3	3	1	7	Moderate
Dog363	Pichincha	Urban	Cold	Race	Schnauzer Estándar	96	Adult	No	No	Yes	Female	10.07	5	Otitis	Ears	Premium	Unique pet	House without lawn	No	DAC	2021	5	2	1	2	5	Moderate
Dog364	Pichincha	Urban	Cold	Race	Schnauzer Estándar	60	Adult	No	No	Yes	Male	10.3	7	Pruritus	Back	Mixed	Dogs	House without lawn	No	DAC	2021	7	3	3	1	7	Moderate
Dog365	Pichincha	Urban	Cold	Race	Schnauzer Estándar	29	Adult	No	No	Yes	Male	8.2	8	Pruritus	Abdomen	Premium	Unique pet	House with lawn	Yes	DAC	2021	8	3	3	3	9	Severe
Dog366	Pichincha	Urban	Cold	Race	Schnauzer Estándar	24	Adult	Yes	Yes	Yes	Male	7.3	3	Pruritus	Front Legs	Mixed	Dogs	House with lawn	Yes	DAC	2021	3	1	3	3	7	Moderate
Dog367	Pichincha	Urban	Cold	Race	Schnauzer Estándar	96	Adult	Yes	Yes	Yes	Female	7.6	2	Erythema	Armpits	Super Premium	Dogs	House with lawn	Yes	DAC	2021	2	1	2	1	4	Mild
Dog368	Pichincha	Urban	Cold	Race	Schnauzer Estándar	156	Geriatric	No	No	No	Male	9.8	10	Pruritus	Abdomen	Mixed	Unique pet	House with lawn	Yes	DAC	2019	10	3	3	3	9	Severe
Dog369	Pichincha	Urban	Cold	Race	Schnauzer Estándar	48	Adult	Yes	Yes	No	Female	8.3	8	Pruritus	Abdomen	Premium	Dogs	House without lawn	No	DAC	2019	8	3	3	3	9	Severe
Dog370	Pichincha	Urban	Semi-temperate	Race	Schnauzer Estándar	48	Adult	Yes	Yes	No	Female	7	7	Pruritus	Back	Mixed	Unique pet	House with lawn	Yes	DAC	2021	7	3	3	1	7	Moderate
Dog371	Pichincha	Rural	Temperate	Race	Schnauzer Estándar	48	Adult	Yes	Yes	Yes	Female	7.4	8	Erythema	Back	Mixed	Unique pet	Apartament without lawn	No	DAC	2021	8	3	2	1	6	Moderate
Dog372	Pichincha	Rural	Temperate	Race	Schnauzer Estándar	48	Adult	No	No	Yes	Female	6.7	5	Otitis	Ears	Super Premium	Unique pet	House with lawn	Yes	DAC	2021	5	2	1	2	5	Moderate
Dog373	Pichincha	Rural	Temperate	Race	Schnauzer Estándar	66	Adult	Yes	Yes	No	Female	7.1	8	Pruritus	Back	Mixed	Dogs	House with lawn	Yes	DAC	2021	8	3	3	1	7	Moderate
Dog374	Pichincha	Rural	Temperate	Race	Schnauzer Estándar	57	Adult	Yes	Yes	Yes	Male	9.6	8	Pruritus	Front Legs	Mixed	Dogs	House with lawn	Yes	DAC	2021	8	3	3	3	9	Severe
Dog375	Pichincha	Urban	Cold	Race	Staffordshire Terrier	10	Puppy	Yes	Yes	No	Female	26.5	8	Erythema	Abdomen	Mixed	Unique pet	House with lawn	Yes	DAC	2021	8	3	2	3	8	Severe
Dog376	Pichincha	Rural	Temperate	Race	Weimaraner	7	Puppy	No	No	No	Male	26	10	Pruritus	Abdomen	Mixed	Unique pet	House with lawn	Yes	DAC	2018	10	3	3	3	9	Severe
Dog377	Pichincha	Rural	Temperate	Race	Weimaraner	10	Puppy	No	No	Yes	Male	23.9	8	Erythema	Abdomen	Mixed	Dogs	House with lawn	Yes	DAC	2021	8	3	2	3	8	Severe
Dog378	Pichincha	Rural	Temperate	Race	Weimaraner	11	Puppy	Yes	Yes	No	Male	34.8	8	Pruritus	Abdomen	Mixed	Dogs	House with lawn	Yes	DAC	2022	8	3	3	3	9	Severe
Dog379	Pichincha	Rural	Temperate	Race	West Highland White Terrier	13	Adult	No	No	Yes	Male	9.2	9	Pruritus	Abdomen	Super Premium	Unique pet	House with lawn	Yes	DAC	2021	9	3	3	3	9	Severe
Dog380	Pichincha	Urban	Cold	Race	West Highland White Terrier	96	Adult	Yes	Yes	No	Female	7.9	2	Pruritus	Abdomen	Mixed	Unique pet	House with lawn	Yes	DAC	2021	2	1	3	3	7	Moderate
Dog381	Pichincha	Rural	Temperate	Race	West Highland White Terrier	76	Adult	Yes	Yes	No	Male	6.2	8	Pruritus	Ears	Mixed	Unique pet	House with lawn	Yes	DAC	2021	8	3	3	2	8	Severe
Dog382	Pichincha	Urban	Cold	Race	West Highland White Terrier	96	Adult	No	No	Yes	Male	8.9	10	Pruritus	Croup	Mixed	Unique pet	House without lawn	No	DAC	2021	10	3	3	1	7	Moderate
Dog383	Pichincha	Urban	Cold	Race	West Highland White Terrier	156	Geriatric	No	No	Yes	Male	7.4	8	Erythema	Abdomen	Premium	Cats	Apartament without lawn	No	DAC	2018	8	3	2	3	8	Severe
Dog384	Pichincha	Urban	Cold	Race	West Highland White Terrier	72	Adult	No	No	Yes	Female	8.3	7	Pruritus	Abdomen	Mixed	Dogs	House without lawn	No	DAC	2022	7	3	3	3	9	Severe
Dog385	Pichincha	Urban	Semi-temperate	Race	West Highland White Terrier	36	Adult	Yes	Yes	Yes	Female	7.2	10	Pruritus	Front Legs	Mixed	Unique pet	House with lawn	Yes	DAC	2021	10	3	3	3	9	Severe
Dog386	Pichincha	Urban	Cold	Race	West Highland White Terrier	96	Adult	No	No	Yes	Male	6.7	8	Pruritus	Front Legs	Super Premium	Cats	Apartament without lawn	No	DAC	2022	8	3	3	3	9	Severe
Dog387	Pichincha	Rural	Temperate	Race	Whippet	13	Adult	Yes	Yes	Yes	Female	7.4	10	Pruritus	Back	Mixed	Dogs	House with lawn	Yes	DAC	2021	10	3	3	1	7	Moderate
Dog388	Pichincha	Urban	Cold	Race	Yorkshire Terrier	24	Adult	No	No	Yes	Male	3.65	8	Pruritus	Mouth	Mixed	Unique pet	Apartament without lawn	No	DAC	2021	8	3	3	1	7	Moderate
Dog389	Pichincha	Urban	Cold	Race	Yorkshire Terrier	72	Adult	Yes	Yes	No	Female	4.64	8	Erythema	Abdomen	Mixed	Dogs	House with lawn	Yes	DAC	2019	8	3	2	3	8	Severe
Dog390	Pichincha	Urban	Cold	Race	Yorkshire Terrier	30	Adult	No	No	Yes	Female	3.2	6	Alopecia	Croup	Mixed	Unique pet	Apartament without lawn	No	DAC	2022	6	2	2	1	5	Moderate
Dog391	Pichincha	Urban	Cold	Race	Yorkshire Terrier	84	Adult	No	No	Yes	Male	5.7	5	Pruritus	Abdomen	Mixed	Dogs	House with lawn	Yes	DAC	2021	5	2	3	3	8	Severe
Dog392	Pichincha	Urban	Cold	Race	Yorkshire Terrier	18	Adult	No	No	Yes	Female	5.5	10	Pruritus	Abdomen	Mixed	Dogs	House with lawn	Yes	DAC	2018	10	3	3	3	9	Severe
Dog393	Pichincha	Urban	Cold	Race	Yorkshire Terrier	132	Adult	Yes	Yes	No	Male	8.5	8	Pruritus	Back	Super Premium	Unique pet	House without lawn	No	DAC	2018	8	3	3	1	7	Moderate
Dog394	Pichincha	Urban	Cold	Race	Yorkshire Terrier	72	Adult	No	No	No	Male	4.2	8	Erythema	Back	Super Premium	Unique pet	House with lawn	Yes	DAC	2020	8	3	2	1	6	Moderate
Dog395	Pichincha	Urban	Cold	Race	Yorkshire Terrier	84	Adult	No	No	No	Male	1.75	7	Pruritus	Front Legs	Super Premium	Unique pet	House with lawn	Yes	DAC	2019	7	3	3	3	9	Severe
Dog396	Pichincha	Urban	Cold	Race	Yorkshire Terrier	6	Puppy	Yes	Yes	Yes	Male	3.2	8	Pruritus	Eyelids	Premium	Unique pet	House with lawn	Yes	DAC	2021	8	3	3	1	7	Moderate
Dog397	Pichincha	Urban	Cold	Race	Yorkshire Terrier	24	Adult	No	No	No	Male	5.3	8	Pruritus	Mouth	Mixed	Dogs	House with lawn	Yes	DAC	2018	8	3	3	1	7	Moderate
Dog398	Pichincha	Urban	Semi-temperate	Race	Yorkshire Terrier	120	Adult	No	No	Yes	Female	3.35	9	Pruritus	Ears	Mixed	Dogs	House with lawn	Yes	DAC	2021	9	3	3	2	8	Severe
Dog399	Pichincha	Urban	Semi-temperate	Race	Yorkshire Terrier	9	Puppy	No	No	Yes	Male	1.6	10	Pruritus	Front Legs	Mixed	Dogs	House with lawn	Yes	DAC	2022	10	3	3	3	9	Severe
Dog400	Pichincha	Urban	Cold	Race	Yorkshire Terrier	84	Adult	Yes	Yes	No	Female	3.4	10	Pruritus	Abdomen	Mixed	Dogs	House with lawn	Yes	DAC	2021	10	3	3	3	9	Severe
Dog401	Pichincha	Urban	Cold	Race	Yorkshire Terrier	42	Adult	Yes	Yes	Yes	Female	6.4	7	Pruritus	Front Legs	Mixed	Unique pet	House with lawn	Yes	DAC	2021	7	3	3	3	9	Severe
Dog402	Pichincha	Urban	Cold	Race	Poodle	116	Adult	Yes	Yes	Yes	Female	12.5	5	Pruritus	Ears	Premium	Unique pet	Apartament without lawn	No	DAC	2024	5	2	3	2	7	Moderate
Dog403	Pichincha	Urban	Cold	Race	Yorkshire Terrier	66	Adult	Yes	Yes	Yes	Male	14.5	3	Bad odor	Thorax	Premium	Dogs	House with lawn	Yes	DAC	2024	3	1	1	1	3	Mild
Dog404	Pichincha	Urban	Cold	Race	Yorkshire Terrier	70	Adult	No	No	No	Male	11.3	4	Pruritus	Hind Legs	Premium	Unique pet	Apartament without lawn	No	DAC	2024	4	2	3	3	8	Severe
Dog405	Pichincha	Urban	Cold	Race	Yorkshire Terrier	76	Adult	No	No	No	Male	13.1	4	Pruritus	Hind Legs	Premium	Dogs	Apartament without lawn	No	DAC	2024	4	2	3	3	8	Severe
Dog406	Pichincha	Urban	Cold	Race	English Bulldog	36	Adult	No	No	No	Female	12.3	10	Pruritus	Tail	Super Premium	Dogs	House with lawn	Yes	DAC	2024	10	3	3	1	7	Moderate
Dog407	Pichincha	Urban	Cold	Race	French Bulldog	47	Adult	No	No	No	Male	12.8	3	Pruritus	Hind Legs	Super Premium	Unique pet	Apartament without lawn	No	DAC	2024	3	1	3	3	7	Moderate
Dog408	Pichincha	Urban	Cold	Race	Pekingese	32	Adult	No	No	Yes	Female	4.5	4	Pruritus	Hind Legs	Mixed	Unique pet	Apartament without lawn	No	DAC	2024	4	2	3	3	8	Severe
Dog409	Pichincha	Urban	Cold	Race	Schnauzer Estándar	165	Geriatric	Yes	Yes	No	Male	15.1	4	Otitis	Ears	Super Premium	Unique pet	House with lawn	Yes	DAC	2024	4	2	1	2	5	Moderate
Dog410	Pichincha	Urban	Cold	Race	American Pitbull Terrier	81	Adult	No	No	Yes	Female	16.8	8	Alopecia	Thorax	Super Premium	Unique pet	Apartament without lawn	No	DAC	2024	8	3	2	1	6	Moderate
Dog411	Pichincha	Urban	Cold	Race	American Pitbull Terrier	92	Adult	Yes	Yes	Yes	Female	17	9	Pruritus	Hind Legs	Homemade Food	Unique pet	House with lawn	Yes	DAC	2024	9	3	3	3	9	Severe
Dog412	Pichincha	Urban	Cold	Race	Shih Tzu	28	Adult	Yes	Yes	No	Female	13.1	7	Pruritus	Ears	Homemade Food	Unique pet	Apartament without lawn	No	DAC	2024	7	3	3	2	8	Severe
Dog413	Pichincha	Urban	Cold	Race	Shih Tzu	37	Adult	No	No	Yes	Female	12.5	1	Pruritus	Ears	Premium	Dogs	House with lawn	Yes	DAC	2024	1	1	3	2	6	Moderate
Dog414	Pichincha	Urban	Cold	Race	West Highland White Terrier	29	Adult	Yes	Yes	Yes	Male	8.3	6	Pruritus	Hind Legs	Mixed	Unique pet	Apartament without lawn	No	DAC	2024	6	2	3	3	8	Severe
Dog415	Pichincha	Urban	Cold	Race	West Highland White Terrier	36	Adult	No	No	Yes	Male	8.2	10	Pruritus	Hind Legs	Premium	Dogs	Apartament without lawn	No	DAC	2024	10	3	3	3	9	Severe
Dog416	Pichincha	Urban	Cold	Race	West Highland White Terrier	37	Adult	No	No	No	Male	7.8	9	Pruritus	Hind Legs	Premium	Dogs	House with lawn	Yes	DAC	2024	9	3	3	3	9	Severe
Dog417	Pichincha	Urban	Cold	Race	West Highland White Terrier	38	Adult	Yes	Yes	No	Male	7.9	1	Pruritus	Back	Premium	Dogs	House without lawn	No	DAC	2024	1	1	3	1	5	Moderate
Dog418	Pichincha	Urban	Cold	Race	West Highland White Terrier	36	Adult	Yes	Yes	Yes	Male	8.3	9	Pruritus	Hind Legs	Super Premium	Dogs	House without lawn	No	DAC	2024	9	3	3	3	9	Severe
Dog419	Pichincha	Urban	Cold	Race	West Highland White Terrier	36	Adult	Yes	Yes	Yes	Male	8.5	2	Pruritus	Mouth	Super Premium	Dogs	House with lawn	Yes	DAC	2024	2	1	3	1	5	Moderate
Dog420	Pichincha	Urban	Cold	Race	West Highland White Terrier	37	Adult	No	No	No	Male	8.2	1	Pruritus	Hind Legs	Super Premium	Unique pet	Apartament with lawn	Yes	DAC	2024	1	1	3	3	7	Moderate
Dog421	Pichincha	Urban	Cold	Race	Siberian Husky	44	Adult	Yes	Yes	No	Male	28	4	Pruritus	Ears	Premium	Unique pet	House with lawn	Yes	DAC	2024	4	2	3	2	7	Moderate
Dog422	Pichincha	Urban	Cold	Race	Golden Retriever	117	Adult	No	No	Yes	Female	32.4	7	Pruritus	Eyelids	Premium	Unique pet	Apartament without lawn	No	DAC	2024	7	3	3	1	7	Moderate
Dog423	Pichincha	Urban	Cold	Race	Parson Russell Terrier	60	Adult	No	No	Yes	Male	8.5	8	Pruritus	Hind Legs	Super Premium	Unique pet	Apartament without lawn	No	DAC	2024	8	3	3	3	9	Severe
Dog424	Pichincha	Urban	Cold	Race	Parson Russell Terrier	61	Adult	Yes	Yes	No	Male	8.5	6	Pruritus	Hind Legs	Super Premium	Unique pet	Apartament without lawn	No	DAC	2024	6	2	3	3	8	Severe
Dog425	Pichincha	Urban	Cold	Race	Parson Russell Terrier	62	Adult	Yes	Yes	No	Male	8.5	6	Pruritus	Armpits	Super Premium	Dogs	House with lawn	Yes	DAC	2024	6	2	3	1	6	Moderate
Dog426	Pichincha	Urban	Cold	Mestizo	Mestizo	70	Adult	No	No	Yes	Male	23.1	6	Pruritus	Hind Legs	Super Premium	Unique pet	Apartament without lawn	No	DAC	2024	6	2	3	3	8	Severe
Dog427	Pichincha	Urban	Cold	Race	Alaskan Malamute	92	Adult	Yes	Yes	Yes	Male	35.2	8	Pruritus	Hind Legs	Super Premium	Dogs	Apartament without lawn	No	DAC	2024	8	3	3	3	9	Severe
Dog428	Pichincha	Urban	Cold	Race	Pekingese	70	Adult	Yes	Yes	Yes	Male	5.1	3	Pruritus	Hind Legs	Super Premium	Dogs	House with lawn	Yes	DAC	2024	3	1	3	3	7	Moderate
Dog429	Pichincha	Urban	Cold	Race	Pekingese	71	Adult	No	No	Yes	Male	5.3	1	Pruritus	Hind Legs	Premium	Unique pet	House with lawn	Yes	DAC	2024	1	1	3	3	7	Moderate
Dog430	Pichincha	Urban	Cold	Race	Pekingese	74	Adult	Yes	Yes	Yes	Male	5.1	5	Erythema	Eyelids	Super Premium	Dogs	Apartament without lawn	No	DAC	2024	5	2	2	1	5	Moderate
Dog431	Pichincha	Urban	Cold	Race	Golden Retriever	72	Adult	Yes	Yes	Yes	Female	30.7	9	Pruritus	Ears	Premium	Dogs	House with lawn	Yes	DAC	2024	9	3	3	2	8	Severe
Dog432	Pichincha	Urban	Cold	Race	Labrador Retriever	153	Geriatric	No	No	Yes	Male	29.4	5	Pruritus	Ears	Super Premium	Dogs	House without lawn	No	DAC	2024	5	2	3	2	7	Moderate
Dog433	Pichincha	Urban	Cold	Mestizo	Mestizo	42	Adult	No	No	No	Female	10.3	9	Pruritus	Hind Legs	Super Premium	Dogs	House without lawn	No	DAC	2024	9	3	3	3	9	Severe
Dog434	Pichincha	Urban	Cold	Race	Scottish Deerhound	97	Adult	No	No	Yes	Female	29.4	7	Pruritus	Hind Legs	Premium	Dogs	House with lawn	Yes	DAC	2024	7	3	3	3	9	Severe
Dog435	Pichincha	Urban	Cold	Race	Scottish Deerhound	108	Adult	No	No	Yes	Female	32.4	6	Pruritus	Ears	Premium	Unique pet	Apartament with lawn	Yes	DAC	2024	6	2	3	2	7	Moderate
Dog436	Pichincha	Urban	Cold	Race	Castellano	108	Adult	No	No	Yes	Male	4.8	3	Pruritus	Hind Legs	Premium	Dogs	House with lawn	Yes	DAC	2024	3	1	3	3	7	Moderate
Dog437	Pichincha	Urban	Cold	Race	Doberman Pinscher	54	Adult	Yes	Yes	Yes	Female	4.5	8	Pruritus	Eyelids	Super Premium	Unique pet	Apartament without lawn	No	DAC	2024	8	3	3	1	7	Moderate
Dog438	Pichincha	Urban	Cold	Race	Doberman Pinscher	59	Adult	No	No	No	Female	5.3	10	Pruritus	Ears	Super Premium	Unique pet	House with lawn	Yes	DAC	2024	10	3	3	2	8	Severe
Dog439	Pichincha	Urban	Cold	Race	Doberman Pinscher	63	Adult	No	No	Yes	Female	4.8	8	Pruritus	Hind Legs	Super Premium	Unique pet	House with lawn	Yes	DAC	2024	8	3	3	3	9	Severe
Dog440	Pichincha	Urban	Cold	Race	Schnauzer Estándar	123	Adult	No	No	Yes	Female	14.5	8	Pruritus	Ears	Super Premium	Unique pet	Apartament without lawn	No	DAC	2024	8	3	3	2	8	Severe
Dog441	Pichincha	Urban	Cold	Race	Schnauzer Estándar	128	Adult	No	No	No	Female	13.1	10	Pruritus	Mouth	Super Premium	Unique pet	Apartament without lawn	No	DAC	2024	10	3	3	1	7	Moderate
Dog442	Pichincha	Urban	Cold	Race	Shih Tzu	38	Adult	No	No	No	Female	13.3	8	Pruritus	Hind Legs	Premium	Dogs	House with lawn	Yes	DAC	2024	8	3	3	3	9	Severe
Dog443	Pichincha	Urban	Cold	Race	Shih Tzu	46	Adult	Yes	Yes	Yes	Female	13.3	2	Pruritus	Hind Legs	Homemade Food	Unique pet	Apartament without lawn	No	DAC	2024	2	1	3	3	7	Moderate
Dog444	Pichincha	Urban	Cold	Mestizo	Mestizo	65	Adult	Yes	Yes	Yes	Female	10.3	3	Pruritus	Ears	Super Premium	Dogs	Apartament without lawn	No	DAC	2024	3	1	3	2	6	Moderate
Dog445	Pichincha	Urban	Cold	Mestizo	Mestizo	67	Adult	No	No	Yes	Female	15.6	8	Pruritus	Ears	Super Premium	Dogs	House with lawn	Yes	DAC	2024	8	3	3	2	8	Severe
Dog446	Pichincha	Urban	Cold	Mestizo	Mestizo	68	Adult	Yes	Yes	No	Female	15.6	8	Pruritus	Abdomen	Super Premium	Unique pet	House with lawn	Yes	DAC	2024	8	3	3	3	9	Severe
Dog447	Pichincha	Urban	Cold	Mestizo	Mestizo	70	Adult	No	No	No	Female	10.3	3	Pruritus	Hind Legs	Premium	Dogs	House with lawn	Yes	DAC	2024	3	1	3	3	7	Moderate
Dog448	Pichincha	Urban	Cold	Mestizo	Mestizo	71	Adult	No	No	Yes	Female	17.8	2	Pruritus	Abdomen	Premium	Dogs	Apartament without lawn	No	DAC	2024	2	1	3	3	7	Moderate
Dog449	Pichincha	Urban	Cold	Mestizo	Mestizo	72	Adult	No	No	No	Female	9.3	8	Alopecia	Neck	Premium	Dogs	House with lawn	Yes	DAC	2024	8	3	2	1	6	Moderate
Dog450	Pichincha	Urban	Cold	Mestizo	Mestizo	72	Adult	Yes	Yes	No	Female	8.7	4	Pruritus	Back	Premium	Dogs	House without lawn	No	DAC	2024	4	2	3	1	6	Moderate
Dog451	Pichincha	Urban	Cold	Mestizo	Mestizo	74	Adult	Yes	Yes	Yes	Female	8.7	2	Alopecia	Hind Legs	Super Premium	Dogs	House without lawn	No	DAC	2024	2	1	2	3	6	Moderate
Dog452	Pichincha	Urban	Cold	Mestizo	Mestizo	75	Adult	No	No	No	Female	8.7	9	Alopecia	Hind Legs	Premium	Dogs	House with lawn	Yes	DAC	2024	9	3	2	3	8	Severe
Dog453	Pichincha	Urban	Cold	Mestizo	Mestizo	76	Adult	Yes	Yes	No	Female	10.4	1	Pruritus	Neck	Premium	Unique pet	Apartament with lawn	Yes	DAC	2024	1	1	3	1	5	Moderate
Dog454	Pichincha	Urban	Cold	Mestizo	Mestizo	77	Adult	Yes	Yes	Yes	Female	10.3	1	Pruritus	Neck	Premium	Unique pet	House with lawn	Yes	DAC	2024	1	1	3	1	5	Moderate
Dog455	Pichincha	Urban	Cold	Race	Parson Russell Terrier	133	Geriatric	No	No	No	Male	9.4	4	Pruritus	Ears	Premium	Unique pet	Apartament without lawn	No	DAC	2024	4	2	3	2	7	Moderate
Dog456	Pichincha	Urban	Cold	Race	Parson Russell Terrier	146	Geriatric	Yes	Yes	Yes	Male	9.4	6	Pruritus	Hind Legs	Super Premium	Unique pet	Apartament without lawn	No	DAC	2024	6	2	3	3	8	Severe
Dog457	Pichincha	Urban	Cold	Race	French Bulldog	30	Adult	No	No	Yes	Male	13.1	6	Pruritus	Hind Legs	Mixed	Dogs	House with lawn	Yes	DAC	2024	6	2	3	3	8	Severe
Dog458	Pichincha	Urban	Cold	Race	Yorkshire Terrier	85	Adult	Yes	Yes	Yes	Male	11.3	5	Pruritus	Neck	Premium	Unique pet	Apartament without lawn	No	DAC	2024	5	2	3	1	6	Moderate
Dog459	Pichincha	Urban	Cold	Race	French Bulldog	133	Geriatric	Yes	Yes	Yes	Male	12.3	4	Otitis	Ears	Super Premium	Dogs	Apartament without lawn	No	DAC	2024	4	2	1	2	5	Moderate
Dog460	Pichincha	Urban	Cold	Race	Castellano	173	Geriatric	No	No	No	Male	5.3	10	Pruritus	Ears	Super Premium	Dogs	House with lawn	Yes	DAC	2024	10	3	3	2	8	Severe
Dog461	Pichincha	Urban	Cold	Race	Golden Retriever	85	Adult	Yes	Yes	Yes	Male	32.4	2	Pruritus	Back	Super Premium	Dogs	House with lawn	Yes	DAC	2024	2	1	3	1	5	Moderate
Dog462	Pichincha	Urban	Cold	Race	Labrador Retriever	108	Adult	No	No	Yes	Female	27.8	6	Pruritus	Hind Legs	Super Premium	Unique pet	House with lawn	Yes	DAC	2024	6	2	3	3	8	Severe
Dog463	Pichincha	Urban	Cold	Race	French Bulldog	66	Adult	Yes	Yes	No	Male	13.1	7	Pruritus	Hind Legs	Premium	Unique pet	House with lawn	Yes	DAC	2024	7	3	3	3	9	Severe
Dog464	Pichincha	Urban	Cold	Race	Labrador Retriever	124	Adult	No	No	Yes	Male	29.6	3	Erythema	Ears	Premium	Unique pet	House with lawn	Yes	DAC	2024	3	1	2	2	5	Moderate
Dog465	Pichincha	Urban	Cold	Race	West Highland White Terrier	50	Adult	Yes	Yes	Yes	Male	7.8	3	Alopecia	Eyelids	Super Premium	Unique pet	House with lawn	Yes	DAC	2024	3	1	2	1	4	Mild
Dog466	Pichincha	Urban	Cold	Mestizo	Mestizo	46	Adult	No	No	No	Female	9.3	8	Otitis	Ears	Homemade Food	Dogs	House with lawn	Yes	DAC	2024	8	3	1	2	6	Moderate
Dog467	Pichincha	Urban	Cold	Race	Schnauzer Estándar	27	Adult	Yes	Yes	Yes	Male	14.5	3	Pruritus	Hind Legs	Super Premium	Dogs	House with lawn	Yes	DAC	2024	3	1	3	3	7	Moderate
Dog468	Pichincha	Urban	Cold	Race	Schnauzer Estándar	40	Adult	No	No	Yes	Male	13.1	5	Pruritus	Hind Legs	Super Premium	Unique pet	House with lawn	Yes	DAC	2024	5	2	3	3	8	Severe
Dog469	Pichincha	Urban	Cold	Mestizo	Mestizo	66	Adult	No	No	No	Female	23.1	4	Pruritus	Eyelids	Mixed	Unique pet	Apartament without lawn	No	DAC	2024	4	2	3	1	6	Moderate
Dog470	Pichincha	Urban	Cold	Race	Poodle	95	Adult	Yes	Yes	Yes	Male	13.1	3	Erythema	Eyelids	Super Premium	Unique pet	Apartament without lawn	No	DAC	2024	3	1	2	1	4	Mild
Dog471	Pichincha	Urban	Cold	Race	French Bulldog	29	Adult	No	No	Yes	Female	12.3	4	Erythema	Hind Legs	Premium	Dogs	House with lawn	Yes	DAC	2024	4	2	2	3	7	Moderate
Dog472	Pichincha	Urban	Cold	Race	French Bulldog	42	Adult	No	No	Yes	Female	12.3	3	Otitis	Ears	Premium	Unique pet	Apartament without lawn	No	DAC	2024	3	1	1	2	4	Mild
Dog473	Pichincha	Urban	Cold	Race	Pug	50	Adult	No	No	Yes	Male	4.5	4	Erythema	Abdomen	Super Premium	Dogs	Apartament without lawn	No	DAC	2024	4	2	2	3	7	Moderate
Dog474	Pichincha	Urban	Cold	Mestizo	Mestizo	80	Adult	No	No	Yes	Female	9.3	5	Pruritus	Abdomen	Super Premium	Dogs	House with lawn	Yes	DAC	2024	5	2	3	3	8	Severe
Dog475	Pichincha	Urban	Cold	Race	Beagle	44	Adult	Yes	Yes	Yes	Male	14.8	2	Bad odor	Hind Legs	Mixed	Dogs	House with lawn	Yes	DAC	2024	2	1	1	3	5	Moderate
Dog476	Pichincha	Urban	Cold	Mestizo	Mestizo	106	Adult	Yes	Yes	No	Male	10.3	3	Bad odor	Abdomen	Super Premium	Unique pet	House with lawn	Yes	DAC	2024	3	1	1	3	5	Moderate
Dog477	Pichincha	Urban	Cold	Mestizo	Mestizo	61	Adult	Yes	Yes	Yes	Female	17.8	5	Pruritus	Hind Legs	Mixed	Dogs	House with lawn	Yes	DAC	2024	5	2	3	3	8	Severe
Dog478	Pichincha	Urban	Cold	Race	Schnauzer Estándar	130	Adult	Yes	Yes	Yes	Female	14.7	2	Pruritus	Hind Legs	Super Premium	Unique pet	House with lawn	Yes	DAC	2024	2	1	3	3	7	Moderate
Dog479	Pichincha	Urban	Cold	Race	Pug	69	Adult	No	No	Yes	Male	5.1	5	Otitis	Ears	Super Premium	Unique pet	Apartament without lawn	No	DAC	2024	5	2	1	2	5	Moderate
Dog480	Pichincha	Urban	Cold	Race	French Bulldog	39	Adult	Yes	Yes	No	Female	13.1	5	Pruritus	Hind Legs	Super Premium	Dogs	House with lawn	Yes	DAC	2024	5	2	3	3	8	Severe
Dog481	Pichincha	Urban	Cold	Race	Shih Tzu	60	Adult	No	No	Yes	Male	12.5	9	Pruritus	Hind Legs	Super Premium	Unique pet	Apartament without lawn	No	DAC	2024	9	3	3	3	9	Severe
Dog482	Pichincha	Urban	Cold	Mestizo	Mestizo	37	Adult	Yes	Yes	Yes	Female	18.3	4	Bad odor	Hind Legs	Super Premium	Dogs	Apartament without lawn	No	DAC	2024	4	2	1	3	6	Moderate
Dog483	Pichincha	Urban	Cold	Race	Yorkshire Terrier	90	Adult	Yes	Yes	No	Male	11.3	6	Erythema	Eyelids	Premium	Dogs	House with lawn	Yes	DAC	2024	6	2	2	1	5	Moderate
Dog484	Pichincha	Urban	Cold	Race	French Bulldog	96	Adult	No	No	Yes	Male	12.3	2	Bad odor	Thorax	Homemade Food	Unique pet	House with lawn	Yes	DAC	2024	2	1	1	1	3	Mild
Dog485	Pichincha	Urban	Cold	Mestizo	Mestizo	64	Adult	Yes	Yes	Yes	Male	17.8	3	Erythema	Armpits	Super Premium	Dogs	Apartament without lawn	No	DAC	2024	3	1	2	1	4	Mild
Dog486	Pichincha	Urban	Cold	Mestizo	Mestizo	55	Adult	Yes	Yes	No	Female	8.7	6	Pruritus	Front Legs	Barf	Dogs	House with lawn	Yes	DAC	2024	6	2	3	3	8	Severe
Dog487	Pichincha	Urban	Cold	Race	Yorkshire Terrier	187	Geriatric	Yes	Yes	No	Female	11.3	6	Pruritus	Hind Legs	Super Premium	Dogs	House without lawn	No	DAC	2024	6	2	3	3	8	Severe
Dog488	Pichincha	Urban	Cold	Race	American Pitbull Terrier	36	Adult	No	No	Yes	Female	14.5	7	Pruritus	Ears	Premium	Dogs	House without lawn	No	DAC	2024	7	3	3	2	8	Severe
Dog489	Pichincha	Urban	Cold	Race	Shih Tzu	164	Geriatric	Yes	Yes	Yes	Female	10.6	2	Pruritus	Hind Legs	Super Premium	Dogs	House with lawn	Yes	DAC	2024	2	1	3	3	7	Moderate
Dog490	Pichincha	Urban	Cold	Race	Shih Tzu	169	Geriatric	No	No	No	Female	12.5	5	Pruritus	Hind Legs	Premium	Unique pet	Apartament with lawn	Yes	DAC	2024	5	2	3	3	8	Severe
Dog491	Pichincha	Urban	Cold	Race	German Shepherd Dog	155	Geriatric	No	No	Yes	Female	29.4	4	Pruritus	Hind Legs	Super Premium	Dogs	House with lawn	Yes	DAC	2024	4	2	3	3	8	Severe
Dog492	Pichincha	Urban	Cold	Race	Pomeranian	22	Adult	No	No	Yes	Female	4.7	7	Pruritus	Hind Legs	Super Premium	Dogs	House with lawn	Yes	DAC	2024	7	3	3	3	9	Severe
Dog493	Pichincha	Urban	Cold	Race	Pomeranian	31	Adult	Yes	Yes	Yes	Female	5.1	8	Pruritus	Ears	Super Premium	Unique pet	House with lawn	Yes	DAC	2024	8	3	3	2	8	Severe
Dog494	Pichincha	Urban	Cold	Race	Pug	102	Adult	Yes	Yes	Yes	Male	4.7	8	Pruritus	Hind Legs	Standard	Dogs	House with lawn	Yes	DAC	2024	8	3	3	3	9	Severe
Dog495	Pichincha	Urban	Cold	Race	Siberian Husky	46	Adult	Yes	Yes	Yes	Male	32.4	4	Erythema	Front Legs	Super Premium	Dogs	House with lawn	Yes	DAC	2024	4	2	2	3	7	Moderate
Dog496	Pichincha	Urban	Cold	Race	American Pitbull Terrier	73	Adult	Yes	Yes	No	Female	16.8	4	Bad odor	Eyelids	Super Premium	Unique pet	House with lawn	Yes	DAC	2024	4	2	1	1	4	Mild
Dog497	Pichincha	Urban	Cold	Race	Schnauzer Estándar	121	Adult	No	No	Yes	Female	12.5	7	Pruritus	Abdomen	Super Premium	Dogs	House with lawn	Yes	DAC	2024	7	3	3	3	9	Severe
Dog498	Pichincha	Urban	Cold	Mestizo	Mestizo	128	Adult	No	No	Yes	Female	8.7	5	Otitis	Ears	Super Premium	Unique pet	Apartament without lawn	No	DAC	2024	5	2	1	2	5	Moderate
Dog499	Pichincha	Urban	Cold	Race	Beagle	87	Adult	Yes	Yes	Yes	Male	16.2	3	Pruritus	Ears	Premium	Dogs	Apartament without lawn	No	DAC	2024	3	1	3	2	6	Moderate
Dog500	Pichincha	Urban	Cold	Mestizo	Mestizo	22	Adult	No	No	No	Male	23.1	4	Pruritus	Ears	Premium	Dogs	House with lawn	Yes	DAC	2024	4	2	3	2	7	Moderate
Dog501	Pichincha	Urban	Cold	Race	French Bulldog	46	Adult	No	No	No	Female	12.8	8	Pruritus	Hind Legs	Super Premium	Dogs	House without lawn	No	DAC	2024	8	3	3	3	9	Severe
Dog502	Pichincha	Urban	Cold	Mestizo	Mestizo	17	Adult	Yes	Yes	No	Female	10.4	6	Otitis	Ears	Super Premium	Dogs	House without lawn	No	DAC	2024	6	2	1	2	5	Moderate
Dog503	Pichincha	Urban	Cold	Race	Shiba Inu	43	Adult	No	No	No	Male	32.4	1	Pruritus	Eyelids	Super Premium	Dogs	House with lawn	Yes	DAC	2024	1	1	3	1	5	Moderate
Dog504	Pichincha	Urban	Cold	Race	Lakeland Terrier	81	Adult	No	No	No	Male	14.3	10	Pruritus	Hind Legs	Super Premium	Unique pet	Apartament with lawn	Yes	DAC	2024	10	3	3	3	9	Severe
Dog505	Pichincha	Urban	Cold	Mestizo	Mestizo	148	Geriatric	No	No	Yes	Male	15.8	8	Pruritus	Hind Legs	Super Premium	Dogs	House with lawn	Yes	DAC	2024	8	3	3	3	9	Severe
Dog506	Pichincha	Urban	Cold	Race	Bloodhound	8	Puppy	Yes	Yes	Yes	Male	17.8	7	Erythema	Eyelids	Super Premium	Unique pet	House with lawn	Yes	DAC	2024	7	3	2	1	6	Moderate
Dog507	Pichincha	Urban	Cold	Race	Bloodhound	10	Puppy	No	No	No	Male	20.6	7	Pruritus	Armpits	Super Premium	Dogs	Apartament without lawn	No	DAC	2024	7	3	3	1	7	Moderate
Dog508	Pichincha	Urban	Cold	Race	Bloodhound	13	Adult	Yes	Yes	No	Male	46.5	7	Pruritus	Eyelids	Super Premium	Dogs	House with lawn	Yes	DAC	2024	7	3	3	1	7	Moderate
Dog509	Pichincha	Urban	Cold	Mestizo	Mestizo	91	Adult	Yes	Yes	Yes	Male	10.3	10	Pruritus	Ears	Homemade Food	Dogs	House without lawn	No	DAC	2024	10	3	3	2	8	Severe
Dog510	Pichincha	Urban	Cold	Mestizo	Mestizo	92	Adult	Yes	Yes	Yes	Male	10.3	1	Pruritus	Ears	Super Premium	Dogs	House without lawn	No	DAC	2024	1	1	3	2	6	Moderate
Dog511	Pichincha	Urban	Cold	Mestizo	Mestizo	93	Adult	No	No	No	Male	10.3	4	Otitis	Ears	Super Premium	Dogs	House with lawn	Yes	DAC	2024	4	2	1	2	5	Moderate
Dog512	Pichincha	Urban	Cold	Mestizo	Mestizo	12	Puppy	Yes	Yes	Yes	Female	3.4	5	Pruritus	Ears	Super Premium	Unique pet	Apartament with lawn	Yes	DAC	2024	5	2	3	2	7	Moderate
Dog513	Pichincha	Urban	Cold	Race	Old English Sheepdog	130	Adult	No	No	No	Male	27.8	10	Pruritus	Ears	Premium	Unique pet	House with lawn	Yes	DAC	2024	10	3	3	2	8	Severe
Dog514	Pichincha	Urban	Cold	Race	Shih Tzu	123	Adult	No	No	No	Female	13.3	7	Pruritus	Hind Legs	Premium	Unique pet	Apartament without lawn	No	DAC	2024	7	3	3	3	9	Severe
Dog515	Pichincha	Urban	Cold	Mestizo	Mestizo	56	Adult	No	No	No	Female	17.8	1	Pruritus	Hind Legs	Super Premium	Unique pet	Apartament without lawn	No	DAC	2024	1	1	3	3	7	Moderate
Dog516	Pichincha	Urban	Cold	Race	Poodle	47	Adult	Yes	Yes	No	Female	14.3	5	Pruritus	Abdomen	Premium	Dogs	House with lawn	Yes	DAC	2024	5	2	3	3	8	Severe
Dog517	Pichincha	Urban	Cold	Race	Bernese Mountain Dog	13	Adult	Yes	Yes	No	Male	33.6	1	Erythema	Eyelids	Super Premium	Unique pet	Apartament without lawn	No	DAC	2024	1	1	2	1	4	Mild
Dog518	Pichincha	Urban	Cold	Race	Maltese	118	Adult	Yes	Yes	Yes	Male	28	10	Pruritus	Eyelids	Premium	Dogs	Apartament without lawn	No	DAC	2024	10	3	3	1	7	Moderate
Dog519	Pichincha	Urban	Cold	Mestizo	Mestizo	75	Adult	No	No	No	Female	10.3	3	Pruritus	Hind Legs	Premium	Dogs	House with lawn	Yes	DAC	2024	3	1	3	3	7	Moderate
Dog520	Pichincha	Urban	Cold	Race	Bull Terrier	8	Puppy	No	No	Yes	Male	12.4	4	Pruritus	Ears	Super Premium	Unique pet	House with lawn	Yes	DAC	2024	4	2	3	2	7	Moderate
Dog521	Pichincha	Urban	Cold	Race	German Shepherd Dog	40	Adult	Yes	Yes	Yes	Female	32.4	3	Pruritus	Hind Legs	Premium	Unique pet	House with lawn	Yes	DAC	2024	3	1	3	3	7	Moderate
Dog522	Pichincha	Urban	Cold	Race	Poodle	134	Geriatric	Yes	Yes	No	Female	14.3	6	Pruritus	Hind Legs	Super Premium	Unique pet	Apartament without lawn	No	DAC	2024	6	2	3	3	8	Severe
Dog523	Pichincha	Urban	Cold	Race	West Highland White Terrier	11	Puppy	Yes	Yes	Yes	Male	4.5	7	Pruritus	Hind Legs	Super Premium	Dogs	House with lawn	Yes	DAC	2024	7	3	3	3	9	Severe
Dog524	Pichincha	Urban	Cold	Race	Beagle	78	Adult	Yes	Yes	Yes	Male	15.8	6	Pruritus	Ears	Super Premium	Dogs	House without lawn	No	DAC	2024	6	2	3	2	7	Moderate
Dog525	Pichincha	Urban	Cold	Race	Schnauzer Estándar	96	Adult	Yes	Yes	No	Female	16.7	1	Pruritus	Hind Legs	Super Premium	Unique pet	House with lawn	Yes	DAC	2024	1	1	3	3	7	Moderate
Dog526	Pichincha	Urban	Cold	Race	English Bulldog	76	Adult	Yes	Yes	Yes	Female	13.1	4	Pruritus	Hind Legs	Super Premium	Unique pet	House with lawn	Yes	DAC	2024	4	2	3	3	8	Severe
Dog527	Pichincha	Urban	Cold	Mestizo	Mestizo	12	Puppy	Yes	Yes	No	Male	4.5	1	Pruritus	Hind Legs	Super Premium	Unique pet	Apartament without lawn	No	DAC	2024	1	1	3	3	7	Moderate
Dog528	Pichincha	Urban	Cold	Race	English Bulldog	20	Adult	No	No	No	Male	12.3	3	Alopecia	Neck	Super Premium	Unique pet	Apartament without lawn	No	DAC	2024	3	1	2	1	4	Mild
Dog529	Pichincha	Urban	Cold	Race	French Bulldog	94	Adult	No	No	No	Male	13.5	5	Pruritus	Ears	Super Premium	Dogs	House with lawn	Yes	DAC	2024	5	2	3	2	7	Moderate
Dog530	Pichincha	Urban	Cold	Race	Shih Tzu	14	Adult	No	No	Yes	Female	13.1	1	Pruritus	Hind Legs	Super Premium	Unique pet	Apartament without lawn	No	DAC	2024	1	1	3	3	7	Moderate
Dog531	Pichincha	Urban	Cold	Race	Dachshund	5	Puppy	Yes	Yes	Yes	Male	5.1	6	Pruritus	Hind Legs	Super Premium	Dogs	Apartament without lawn	No	DAC	2024	6	2	3	3	8	Severe
Dog532	Pichincha	Urban	Cold	Mestizo	Mestizo	158	Geriatric	No	No	No	Male	8.7	1	Pruritus	Hind Legs	Super Premium	Dogs	House with lawn	Yes	DAC	2024	1	1	3	3	7	Moderate
Dog533	Pichincha	Urban	Cold	Race	Yorkshire Terrier	86	Adult	No	No	No	Female	13.1	10	Pruritus	Eyelids	Premium	Unique pet	House with lawn	Yes	DAC	2024	10	3	3	1	7	Moderate
Dog534	Pichincha	Urban	Cold	Mestizo	Mestizo	70	Adult	Yes	Yes	No	Male	9.3	5	Erythema	Ears	Super Premium	Dogs	House with lawn	Yes	DAC	2024	5	2	2	2	6	Moderate
Dog535	Pichincha	Urban	Cold	Race	Beagle	20	Adult	No	No	Yes	Male	14.8	8	Pruritus	Thorax	Super Premium	Unique pet	House with lawn	Yes	DAC	2024	8	3	3	1	7	Moderate
Dog536	Pichincha	Urban	Cold	Mestizo	Mestizo	56	Adult	Yes	Yes	Yes	Female	8.7	10	Otitis	Ears	Mixed	Dogs	House with lawn	Yes	DAC	2024	10	3	1	2	6	Moderate
Dog537	Pichincha	Urban	Cold	Race	Chihuahua	50	Adult	Yes	Yes	Yes	Male	5.3	3	Pruritus	Hind Legs	Premium	Unique pet	House with lawn	Yes	DAC	2024	3	1	3	3	7	Moderate
Dog538	Pichincha	Urban	Cold	Race	English Bulldog	46	Adult	Yes	Yes	Yes	Male	13.5	4	Pruritus	Hind Legs	Standard	Dogs	House with lawn	Yes	DAC	2024	4	2	3	3	8	Severe
Dog539	Pichincha	Urban	Cold	Race	American Bully	5	Puppy	Yes	Yes	Yes	Male	25.3	6	Pruritus	Hind Legs	Super Premium	Dogs	House with lawn	Yes	DAC	2024	6	2	3	3	8	Severe
Dog540	Pichincha	Urban	Cold	Race	American Bully	17	Adult	Yes	Yes	No	Male	27.4	4	Pruritus	Hind Legs	Premium	Unique pet	Apartament without lawn	No	DAC	2024	4	2	3	3	8	Severe
Dog541	Pichincha	Urban	Cold	Race	American Bully	6	Puppy	No	No	No	Male	27.1	10	Pruritus	Abdomen	Premium	Dogs	House without lawn	No	DAC	2024	10	3	3	3	9	Severe
Dog542	Pichincha	Urban	Cold	Race	American Pitbull Terrier	14	Adult	No	No	No	Male	22.3	6	Pruritus	Mouth	Premium	Dogs	House without lawn	No	DAC	2024	6	2	3	1	6	Moderate
Dog543	Pichincha	Urban	Cold	Mestizo	Mestizo	23	Adult	No	No	Yes	Male	10.3	5	Pruritus	Hind Legs	Standard	Dogs	House with lawn	Yes	DAC	2024	5	2	3	3	8	Severe
Dog544	Pichincha	Urban	Cold	Mestizo	Mestizo	33	Adult	Yes	Yes	No	Male	23.1	5	Pruritus	Abdomen	Premium	Dogs	House with lawn	Yes	DAC	2024	5	2	3	3	8	Severe
Dog545	Pichincha	Urban	Cold	Race	Beagle	50	Adult	No	No	Yes	Female	14.7	7	Pruritus	Ears	Mixed	Dogs	House without lawn	No	DAC	2024	7	3	3	2	8	Severe
Dog546	Pichincha	Urban	Cold	Race	Jack Russell Terrier	130	Adult	Yes	Yes	No	Female	14.5	9	Pruritus	Ears	Premium	Unique pet	House with lawn	Yes	DAC	2024	9	3	3	2	8	Severe
Dog547	Pichincha	Urban	Cold	Mestizo	Mestizo	133	Geriatric	No	No	Yes	Male	23.1	4	Pruritus	Hind Legs	Standard	Dogs	House with lawn	Yes	DAC	2024	4	2	3	3	8	Severe
Dog548	Pichincha	Urban	Cold	Race	Shih Tzu	99	Adult	No	No	No	Female	12.1	8	Pruritus	Ears	Premium	Dogs	House with lawn	Yes	DAC	2024	8	3	3	2	8	Severe
Dog549	Pichincha	Urban	Cold	Race	Schnauzer Estándar	135	Geriatric	Yes	Yes	Yes	Female	12.5	9	Pruritus	Back	Mixed	Unique pet	Apartament without lawn	No	DAC	2024	9	3	3	1	7	Moderate
Dog550	Pichincha	Urban	Cold	Mestizo	Mestizo	29	Adult	Yes	Yes	No	Female	17.8	8	Pruritus	Abdomen	Super Premium	Dogs	House with lawn	Yes	DAC	2024	8	3	3	3	9	Severe
Dog551	Pichincha	Urban	Cold	Race	French Bulldog	68	Adult	No	No	Yes	Male	13.5	9	Pruritus	Hind Legs	Super Premium	Unique pet	Apartament without lawn	No	DAC	2024	9	3	3	3	9	Severe
Dog552	Pichincha	Urban	Cold	Race	Shih Tzu	16	Adult	Yes	Yes	Yes	Male	13.3	5	Pruritus	Ears	Mixed	Dogs	Apartament without lawn	No	DAC	2024	5	2	3	2	7	Moderate
Dog553	Pichincha	Urban	Cold	Race	Poodle	74	Adult	Yes	Yes	Yes	Female	13.1	10	Pruritus	Eyelids	Standard	Dogs	House with lawn	Yes	DAC	2024	10	3	3	1	7	Moderate
Dog554	Pichincha	Urban	Cold	Race	Shih Tzu	43	Adult	Yes	Yes	No	Female	13.1	7	Pruritus	Back	Super Premium	Dogs	Apartament without lawn	No	DAC	2024	7	3	3	1	7	Moderate
Dog555	Pichincha	Urban	Cold	Mestizo	Mestizo	16	Adult	Yes	Yes	No	Male	9.3	8	Pruritus	Hind Legs	Barf	Dogs	Apartament with lawn	Yes	DAC	2024	8	3	3	3	9	Severe
Dog556	Pichincha	Urban	Cold	Race	English Bulldog	43	Adult	No	No	Yes	Female	13.1	8	Pruritus	Hind Legs	Super Premium	Unique pet	Apartament without lawn	No	DAC	2024	8	3	3	3	9	Severe
Dog557	Pichincha	Urban	Cold	Mestizo	Mestizo	157	Geriatric	Yes	Yes	Yes	Male	8.7	8	Pruritus	Ears	Standard	Dogs	House without lawn	No	DAC	2024	8	3	3	2	8	Severe
Dog558	Pichincha	Urban	Cold	Race	Poodle	97	Adult	No	No	Yes	Female	14.5	10	Pruritus	Hind Legs	Super Premium	Unique pet	Apartament without lawn	No	DAC	2024	10	3	3	3	9	Severe
Dog559	Pichincha	Urban	Cold	Race	Dachshund	34	Adult	No	No	Yes	Male	12.8	10	Pruritus	Eyelids	Super Premium	Dogs	House with lawn	Yes	DAC	2024	10	3	3	1	7	Moderate
Dog560	Pichincha	Urban	Cold	Race	English Bulldog	75	Adult	Yes	Yes	No	Male	13.5	4	Pruritus	Hind Legs	Mixed	Unique pet	House with lawn	Yes	DAC	2024	4	2	3	3	8	Severe
Dog561	Pichincha	Urban	Cold	Mestizo	Mestizo	120	Adult	No	No	No	Male	8.7	10	Pruritus	Abdomen	Premium	Unique pet	House without lawn	No	DAC	2024	10	3	3	3	9	Severe
Dog562	Pichincha	Urban	Cold	Mestizo	Mestizo	129	Adult	Yes	Yes	Yes	Male	15.6	8	Pruritus	Ears	Super Premium	Unique pet	House with lawn	Yes	DAC	2024	8	3	3	2	8	Severe
Dog563	Pichincha	Urban	Cold	Race	German Shepherd Dog	47	Adult	No	No	No	Male	29.6	3	Pruritus	Hind Legs	Premium	Unique pet	House with lawn	Yes	DAC	2024	3	1	3	3	7	Moderate
Dog564	Pichincha	Urban	Cold	Race	Labrador Retriever	46	Adult	No	No	No	Female	27.8	8	Pruritus	Hind Legs	Premium	Dogs	House with lawn	Yes	DAC	2024	8	3	3	3	9	Severe
Dog565	Pichincha	Urban	Cold	Race	Schnauzer Estándar	135	Geriatric	Yes	Yes	Yes	Male	12.5	6	Pruritus	Ears	Super Premium	Dogs	House with lawn	Yes	DAC	2024	6	2	3	2	7	Moderate
Dog566	Pichincha	Urban	Cold	Race	Schnauzer Estándar	148	Geriatric	No	No	No	Male	12.5	1	Pruritus	Abdomen	Premium	Unique pet	Apartament without lawn	No	DAC	2024	1	1	3	3	7	Moderate
Dog567	Pichincha	Urban	Cold	Race	Bull Terrier	26	Adult	Yes	Yes	No	Female	24.5	1	Pruritus	Ears	Super Premium	Dogs	Apartament with lawn	Yes	DAC	2024	1	1	3	2	6	Moderate
Dog568	Pichincha	Urban	Cold	Race	Rottweiler	14	Adult	No	No	No	Male	32.4	8	Pruritus	Eyelids	Barf	Unique pet	House with lawn	Yes	DAC	2024	8	3	3	1	7	Moderate
Dog569	Tungurahua	Urban	Cold	Race	Shih Tzu	36	Adult	No	No	Yes	Female	14.3	8	Pruritus	Abdomen	Premium	Unique pet	House without lawn	No	DAC	2024	8	3	3	3	9	Severe
Dog570	Pichincha	Urban	Cold	Race	Cocker Spaniel	150	Geriatric	Yes	Yes	No	Male	13.1	3	Pruritus	Hind Legs	Super Premium	Dogs	House with lawn	Yes	DAC	2024	3	1	3	3	7	Moderate
Dog571	Pichincha	Urban	Cold	Race	Pekingese	19	Adult	No	No	No	Male	4.5	7	Alopecia	Mouth	Super Premium	Dogs	Apartament without lawn	No	DAC	2024	7	3	2	1	6	Moderate
Dog572	Pichincha	Urban	Cold	Race	Poodle	140	Geriatric	Yes	Yes	Yes	Female	13.3	3	Erythema	Ears	Super Premium	Unique pet	Apartament without lawn	No	DAC	2024	3	1	2	2	5	Moderate
Dog573	Pichincha	Urban	Cold	Race	American Pitbull Terrier	27	Adult	Yes	Yes	Yes	Female	16.3	5	Alopecia	Neck	Super Premium	Unique pet	Apartament with lawn	Yes	DAC	2024	5	2	2	1	5	Moderate
Dog574	Pichincha	Urban	Cold	Race	French Bulldog	27	Adult	No	No	Yes	Female	13.1	4	Pruritus	Neck	Super Premium	Dogs	House with lawn	Yes	DAC	2024	4	2	3	1	6	Moderate
Dog575	Pichincha	Urban	Cold	Mestizo	Mestizo	32	Adult	Yes	Yes	Yes	Female	23.1	7	Pruritus	Abdomen	Super Premium	Dogs	House without lawn	No	DAC	2024	7	3	3	3	9	Severe
Dog576	Pichincha	Urban	Cold	Race	French Bulldog	31	Adult	Yes	Yes	No	Female	12.3	3	Pruritus	Hind Legs	Mixed	Unique pet	House with lawn	Yes	DAC	2024	3	1	3	3	7	Moderate
Dog577	Pichincha	Urban	Cold	Mestizo	Mestizo	124	Adult	No	No	Yes	Female	15.6	3	Pruritus	Hind Legs	Super Premium	Cats	Apartament without lawn	No	DAC	2024	3	1	3	3	7	Moderate
Dog578	Pichincha	Urban	Cold	Race	Shih Tzu	46	Adult	Yes	Yes	Yes	Male	13.1	5	Pruritus	Hind Legs	Super Premium	Unique pet	Apartament without lawn	No	DAC	2024	5	2	3	3	8	Severe
Dog579	Pichincha	Urban	Cold	Race	English Bulldog	133	Geriatric	No	No	Yes	Female	13.1	4	Otitis	Ears	Premium	Dogs	House without lawn	No	DAC	2024	4	2	1	2	5	Moderate
Dog580	Pichincha	Urban	Cold	Race	German Shepherd Dog	44	Adult	No	No	Yes	Male	30.7	3	Pruritus	Hind Legs	Homemade Food	Dogs	House with lawn	Yes	DAC	2024	3	1	3	3	7	Moderate
Dog581	Pichincha	Urban	Cold	Race	Jack Russell Terrier	168	Geriatric	Yes	Yes	Yes	Male	13.1	6	Pruritus	Hind Legs	Super Premium	Dogs	Apartament without lawn	No	DAC	2024	6	2	3	3	8	Severe
Dog582	Pichincha	Urban	Cold	Race	Castellano	105	Adult	No	No	No	Female	4.8	7	Pruritus	Hind Legs	Super Premium	Unique pet	House without lawn	No	DAC	2024	7	3	3	3	9	Severe
Dog583	Pichincha	Urban	Cold	Race	French Bulldog	32	Adult	No	No	Yes	Male	14.1	9	Pruritus	Hind Legs	Premium	Unique pet	Apartament without lawn	No	DAC	2024	9	3	3	3	9	Severe
Dog584	Pichincha	Urban	Cold	Mestizo	Mestizo	49	Adult	No	No	No	Female	17.8	5	Pruritus	Eyelids	Super Premium	Dogs	House with lawn	Yes	DAC	2024	5	2	3	1	6	Moderate
Dog585	Pichincha	Urban	Cold	Race	Schnauzer Estándar	193	Geriatric	No	No	Yes	Female	13.1	2	Otitis	Ears	Premium	Unique pet	House with lawn	Yes	DAC	2024	2	1	1	2	4	Mild
Dog586	Pichincha	Urban	Cold	Race	French Bulldog	30	Adult	No	No	No	Female	13.8	3	Pruritus	Hind Legs	Premium	Unique pet	House with lawn	Yes	DAC	2024	3	1	3	3	7	Moderate
Dog587	Pichincha	Urban	Cold	Race	Shih Tzu	55	Adult	Yes	Yes	No	Male	11.3	7	Pruritus	Hind Legs	Premium	Dogs	House with lawn	Yes	DAC	2024	7	3	3	3	9	Severe
Dog588	Pichincha	Urban	Cold	Race	Siberian Husky	6	Puppy	No	No	No	Female	39.8	10	Pruritus	Back	Mixed	Unique pet	House with lawn	Yes	DAC	2024	10	3	3	1	7	Moderate
Dog589	Pichincha	Urban	Cold	Mestizo	Mestizo	30	Adult	Yes	Yes	No	Female	8.7	8	Pruritus	Thorax	Super Premium	Cats	Apartament without lawn	No	DAC	2024	8	3	3	1	7	Moderate
Dog590	Pichincha	Urban	Cold	Race	Labrador Retriever	94	Adult	No	No	No	Male	34.1	2	Pruritus	Ears	Homemade Food	Unique pet	Apartament without lawn	No	DAC	2024	2	1	3	2	6	Moderate
Dog591	Pichincha	Urban	Cold	Mestizo	Mestizo	49	Adult	No	No	Yes	Female	8.7	7	Pruritus	Hind Legs	Super Premium	Unique pet	House with lawn	Yes	DAC	2024	7	3	3	3	9	Severe
Dog592	Pichincha	Urban	Cold	Mestizo	Mestizo	14	Adult	Yes	Yes	Yes	Female	17.8	8	Pruritus	Thorax	Premium	Dogs	House with lawn	Yes	DAC	2024	8	3	3	1	7	Moderate
Dog593	Pichincha	Urban	Cold	Race	American Pitbull Terrier	20	Adult	No	No	No	Male	22.3	3	Alopecia	Hind Legs	Homemade Food	Dogs	House with lawn	Yes	DAC	2024	3	1	2	3	6	Moderate
Dog594	Pichincha	Urban	Cold	Race	Old English Sheepdog	4	Puppy	No	No	No	Female	40.1	7	Pruritus	Hind Legs	Premium	Unique pet	House with lawn	Yes	DAC	2024	7	3	3	3	9	Severe
Dog595	Pichincha	Urban	Cold	Race	Akita	37	Adult	No	No	Yes	Male	38	8	Pruritus	Front Legs	Barf	Cats	House with lawn	Yes	DAC	2024	8	3	3	3	9	Severe
Dog596	Pichincha	Urban	Cold	Race	Dachshund	62	Adult	Yes	Yes	Yes	Male	12.3	5	Pruritus	Abdomen	Super Premium	Unique pet	House with lawn	Yes	DAC	2024	5	2	3	3	8	Severe
Dog597	Pichincha	Urban	Cold	Mestizo	Mestizo	35	Adult	Yes	Yes	No	Female	18.3	5	Pruritus	Eyelids	Super Premium	Dogs	Apartament with lawn	Yes	DAC	2024	5	2	3	1	6	Moderate
Dog598	Pichincha	Urban	Cold	Race	West Highland White Terrier	73	Adult	Yes	Yes	Yes	Female	7.8	8	Pruritus	Hind Legs	Super Premium	Dogs and cats	Apartament with lawn	Yes	DAC	2024	8	3	3	3	9	Severe
Dog599	Pichincha	Urban	Cold	Race	Bull Terrier	71	Adult	Yes	Yes	Yes	Female	25.3	9	Pruritus	Eyelids	Super Premium	Unique pet	House with lawn	Yes	DAC	2024	9	3	3	1	7	Moderate
Dog600	Pichincha	Urban	Cold	Race	American Bully	42	Adult	No	No	No	Female	23.9	10	Pruritus	Abdomen	Super Premium	Dogs	House with lawn	Yes	DAC	2024	10	3	3	3	9	Severe
Dog601	Pichincha	Urban	Cold	Race	Beagle	15	Adult	No	No	No	Female	14.8	3	Pruritus	Eyelids	Super Premium	Unique pet	House with lawn	Yes	DAC	2024	3	1	3	1	5	Moderate
Dog602	Pichincha	Urban	Cold	Race	French Bulldog	8	Puppy	No	No	No	Male	6.1	7	Pruritus	Neck	Super Premium	Unique pet	Apartament without lawn	No	DAC	2024	7	3	3	1	7	Moderate
Dog603	Pichincha	Urban	Cold	Race	Shih Tzu	36	Adult	No	No	No	Male	12.5	9	Pruritus	Eyelids	Super Premium	Unique pet	House with lawn	Yes	DAC	2024	9	3	3	1	7	Moderate
Dog604	Pichincha	Urban	Cold	Race	French Bulldog	10	Puppy	No	No	No	Female	6.5	10	Pruritus	Eyelids	Super Premium	Dogs and cats	Apartament with lawn	Yes	DAC	2024	10	3	3	1	7	Moderate
Dog605	Pichincha	Urban	Cold	Race	American Pitbull Terrier	69	Adult	No	No	Yes	Female	17.9	5	Pruritus	Abdomen	Premium	Unique pet	House with lawn	Yes	DAC	2024	5	2	3	3	8	Severe
Dog606	Manabí	Urban	Hot	Mestizo	Mestizo	41	Adult	No	No	No	Male	8.8	8	Pruritus	Eyelids	Super Premium	Unique pet	Apartament with lawn	Yes	DAC	2024	8	3	3	1	7	Moderate
Dog607	Pichincha	Urban	Cold	Race	Shih Tzu	41	Adult	No	No	Yes	Female	12.5	10	Pruritus	Ears	Homemade Food	Unique pet	Apartament with lawn	Yes	DAC	2024	10	3	3	2	8	Severe
Dog608	Pichincha	Urban	Cold	Race	Schnauzer Estándar	63	Adult	No	No	Yes	Female	13.3	4	Pruritus	Hind Legs	Super Premium	Cats	Apartament without lawn	No	DAC	2024	4	2	3	3	8	Severe
Dog609	Pichincha	Urban	Cold	Race	Shih Tzu	23	Adult	Yes	Yes	No	Male	13.1	10	Pruritus	Eyelids	Super Premium	Dogs	Apartament without lawn	No	DAC	2024	10	3	3	1	7	Moderate
Dog610	Pichincha	Urban	Cold	Race	American Bully	53	Adult	Yes	Yes	Yes	Male	28.6	1	Alopecia	Back	Super Premium	Dogs	House with lawn	Yes	DAC	2024	1	1	2	1	4	Mild
Dog611	Pichincha	Urban	Cold	Race	Doberman	26	Adult	No	No	Yes	Male	30.7	5	Pruritus	Back	Barf	Dogs	House with lawn	Yes	DAC	2024	5	2	3	1	6	Moderate
Dog612	Pichincha	Urban	Cold	Race	Schnauzer Estándar	42	Adult	No	No	Yes	Female	13.1	2	Pruritus	Thorax	Premium	Unique pet	House with lawn	Yes	DAC	2024	2	1	3	1	5	Moderate
Dog613	Pichincha	Urban	Cold	Race	Labrador Retriever	40	Adult	Yes	Yes	Yes	Male	30.7	6	Pruritus	Mouth	Super Premium	Unique pet	Apartament with lawn	Yes	DAC	2024	6	2	3	1	6	Moderate
Dog614	Pichincha	Urban	Cold	Race	German Shepherd Dog	89	Adult	No	No	Yes	Female	29.4	9	Pruritus	Hind Legs	Super Premium	Dogs	House with lawn	Yes	DAC	2024	9	3	3	3	9	Severe
Dog615	Pichincha	Urban	Cold	Race	Shih Tzu	8	Puppy	Yes	Yes	No	Female	3.2	3	Pruritus	Hind Legs	Homemade Food	Unique pet	Apartament without lawn	No	DAC	2024	3	1	3	3	7	Moderate
Dog616	Pichincha	Urban	Cold	Mestizo	Mestizo	40	Adult	Yes	Yes	Yes	Male	15.6	8	Pruritus	Eyelids	Super Premium	Dogs	House without lawn	No	DAC	2024	8	3	3	1	7	Moderate
Dog617	Pichincha	Urban	Cold	Race	Doberman	49	Adult	Yes	Yes	Yes	Female	30.7	6	Pruritus	Ears	Super Premium	Dogs	House with lawn	Yes	DAC	2024	6	2	3	2	7	Moderate
Dog618	Pichincha	Urban	Cold	Race	English Bulldog	22	Adult	No	No	No	Male	13.8	3	Pruritus	Hind Legs	Super Premium	Dogs	House with lawn	Yes	DAC	2024	3	1	3	3	7	Moderate
Dog619	Pichincha	Urban	Cold	Mestizo	Mestizo	20	Adult	No	No	No	Female	15.8	10	Pruritus	Ears	Super Premium	Unique pet	House with lawn	Yes	DAC	2024	10	3	3	2	8	Severe
Dog620	Pichincha	Urban	Cold	Race	Cocker Spaniel	24	Adult	No	No	Yes	Male	13.8	6	Pruritus	Abdomen	Super Premium	Dogs	House with lawn	Yes	DAC	2024	6	2	3	3	8	Severe
Dog621	Pichincha	Urban	Cold	Mestizo	Mestizo	75	Adult	Yes	Yes	Yes	Male	23.1	8	Pruritus	Ears	Super Premium	Dogs	House with lawn	Yes	DAC	2024	8	3	3	2	8	Severe
Dog622	Pichincha	Urban	Cold	Mestizo	Mestizo	130	Adult	Yes	Yes	No	Female	15.6	5	Pruritus	Croup	Premium	Unique pet	House with lawn	Yes	DAC	2024	5	2	3	1	6	Moderate
Dog623	Pichincha	Urban	Cold	Race	Castellano	132	Adult	No	No	Yes	Male	5.1	2	Pruritus	Hind Legs	Super Premium	Dogs	House with lawn	Yes	DAC	2024	2	1	3	3	7	Moderate
Dog624	Tungurahua	Urban	Cold	Race	Poodle	18	Adult	No	No	Yes	Female	14.5	6	Pruritus	Neck	Standard	Unique pet	Apartament without lawn	No	DAC	2024	6	2	3	1	6	Moderate
Dog625	Pichincha	Urban	Cold	Race	Doberman	114	Adult	Yes	Yes	No	Male	28	9	Pruritus	Eyelids	Super Premium	Dogs	House with lawn	Yes	DAC	2024	9	3	3	1	7	Moderate
Dog626	Pichincha	Urban	Cold	Race	Cocker Spaniel	61	Adult	Yes	Yes	Yes	Male	12.3	4	Pruritus	Abdomen	Premium	Dogs	House with lawn	Yes	DAC	2024	4	2	3	3	8	Severe
Dog627	Pichincha	Urban	Cold	Race	Dachshund	59	Adult	Yes	Yes	Yes	Male	13.8	5	Pruritus	Eyelids	Premium	Cats	House with lawn	Yes	DAC	2024	5	2	3	1	6	Moderate
Dog628	Pichincha	Urban	Cold	Race	French Bulldog	23	Adult	Yes	Yes	No	Female	13.5	4	Pruritus	Ears	Super Premium	Dogs	Apartament without lawn	No	DAC	2024	4	2	3	2	7	Moderate
Dog629	Pichincha	Urban	Cold	Race	Schnauzer Estándar	6	Puppy	Yes	Yes	Yes	Female	5.7	8	Pruritus	Neck	Super Premium	Dogs	House with lawn	Yes	DAC	2024	8	3	3	1	7	Moderate
Dog630	Pichincha	Urban	Cold	Race	American Pitbull Terrier	6	Puppy	No	No	No	Male	6.8	10	Pruritus	Hind Legs	Super Premium	Dogs	Apartament without lawn	No	DAC	2024	10	3	3	3	9	Severe
Dog631	Pichincha	Urban	Cold	Race	Poodle	37	Adult	No	No	Yes	Male	12.5	8	Pruritus	Hind Legs	Super Premium	Dogs	House with lawn	Yes	DAC	2024	8	3	3	3	9	Severe
Dog632	Pichincha	Urban	Cold	Race	Shih Tzu	8	Puppy	No	No	No	Male	8.4	5	Pruritus	Hind Legs	Super Premium	Unique pet	Apartament without lawn	No	DAC	2024	5	2	3	3	8	Severe
Dog633	Pichincha	Urban	Cold	Mestizo	Mestizo	22	Adult	No	No	No	Female	18.3	8	Pruritus	Abdomen	Premium	Cats	House with lawn	Yes	DAC	2024	8	3	3	3	9	Severe
Dog634	Pichincha	Urban	Cold	Mestizo	Mestizo	140	Geriatric	No	No	Yes	Male	15.8	8	Pruritus	Hind Legs	Super Premium	Dogs	House with lawn	Yes	DAC	2024	8	3	3	3	9	Severe
Dog635	Pichincha	Urban	Cold	Race	Pekingese	55	Adult	Yes	Yes	Yes	Male	4.5	8	Pruritus	Abdomen	Homemade Food	Dogs	House without lawn	No	DAC	2024	8	3	3	3	9	Severe
Dog636	Pichincha	Urban	Cold	Mestizo	Mestizo	25	Adult	No	No	Yes	Male	15.8	5	Pruritus	Back	Premium	Unique pet	Apartament with lawn	Yes	DAC	2024	5	2	3	1	6	Moderate
Dog637	Pichincha	Urban	Cold	Race	American Bully	12	Puppy	No	No	Yes	Female	23	9	Pruritus	Hind Legs	Standard	Dogs	House with lawn	Yes	DAC	2024	9	3	3	3	9	Severe
Dog638	Pichincha	Urban	Cold	Mestizo	Mestizo	63	Adult	No	No	Yes	Female	10.3	7	Pruritus	Eyelids	Super Premium	Unique pet	Apartament without lawn	No	DAC	2024	7	3	3	1	7	Moderate
Dog639	Pichincha	Urban	Cold	Race	Poodle	120	Adult	No	No	Yes	Female	11.3	10	Pruritus	Eyelids	Premium	Dogs	House without lawn	No	DAC	2024	10	3	3	1	7	Moderate
Dog640	Pichincha	Urban	Cold	Race	Poodle	126	Adult	Yes	Yes	No	Female	11.3	3	Pruritus	Ears	Super Premium	Unique pet	House without lawn	No	DAC	2024	3	1	3	2	6	Moderate
Dog641	Pichincha	Urban	Cold	Race	American Bully	44	Adult	No	No	No	Male	22.8	5	Pruritus	Hind Legs	Super Premium	Unique pet	House without lawn	No	DAC	2024	5	2	3	3	8	Severe
Dog642	Pichincha	Urban	Cold	Race	German Shepherd Dog	96	Adult	Yes	Yes	Yes	Male	30.7	3	Pruritus	Hind Legs	Super Premium	Unique pet	Apartament with lawn	Yes	DAC	2024	3	1	3	3	7	Moderate
Dog643	Pichincha	Urban	Cold	Race	Castellano	35	Adult	Yes	Yes	No	Female	5.1	10	Pruritus	Ears	Premium	Dogs	House without lawn	No	DAC	2024	10	3	3	2	8	Severe
Dog644	Pichincha	Urban	Cold	Race	French Bulldog	59	Adult	Yes	Yes	No	Male	12.3	6	Pruritus	Back	Premium	Unique pet	House with lawn	Yes	DAC	2024	6	2	3	1	6	Moderate
Dog645	Pichincha	Urban	Cold	Race	American Bully	19	Adult	No	No	Yes	Female	23.4	1	Pruritus	Ears	Premium	Dogs	House with lawn	Yes	DAC	2024	1	1	3	2	6	Moderate
Dog646	Pichincha	Urban	Cold	Race	Cocker Spaniel	128	Adult	No	No	No	Male	13.8	10	Pruritus	Ears	Super Premium	Dogs	House with lawn	Yes	DAC	2024	10	3	3	2	8	Severe
Dog647	Pichincha	Urban	Cold	Mestizo	Mestizo	20	Adult	Yes	Yes	Yes	Male	17.8	8	Pruritus	Eyelids	Super Premium	Dogs	Apartament with lawn	Yes	DAC	2024	8	3	3	1	7	Moderate
Dog648	Pichincha	Urban	Cold	Race	German Shepherd Dog	117	Adult	No	No	Yes	Male	30.7	5	Alopecia	Back	Super Premium	Unique pet	Apartament with lawn	Yes	DAC	2024	5	2	2	1	5	Moderate
Dog649	Pichincha	Urban	Cold	Mestizo	Mestizo	84	Adult	Yes	Yes	No	Female	23.1	6	Pruritus	Ears	Mixed	Dogs	House with lawn	Yes	DAC	2024	6	2	3	2	7	Moderate
Dog650	Pichincha	Urban	Cold	Race	Labrador Retriever	82	Adult	Yes	Yes	Yes	Female	29.4	7	Pruritus	Ears	Barf	Unique pet	House with lawn	Yes	DAC	2024	7	3	3	2	8	Severe
Dog651	Pichincha	Urban	Cold	Race	Shih Tzu	20	Adult	Yes	Yes	No	Male	12.1	8	Pruritus	Armpits	Homemade Food	Unique pet	Apartament without lawn	No	DAC	2024	8	3	3	1	7	Moderate
Dog652	Pichincha	Urban	Cold	Mestizo	Mestizo	16	Adult	No	No	Yes	Female	17.8	9	Pruritus	Ears	Premium	Unique pet	House without lawn	No	DAC	2024	9	3	3	2	8	Severe
Dog653	Pichincha	Urban	Cold	Race	Chihuahua	49	Adult	Yes	Yes	No	Female	5.1	10	Pruritus	Ears	Homemade Food	Unique pet	House with lawn	Yes	DAC	2024	10	3	3	2	8	Severe
Dog654	Pichincha	Urban	Cold	Race	Poodle	87	Adult	No	No	Yes	Male	14.5	4	Pruritus	Hind Legs	Super Premium	Dogs	House with lawn	Yes	DAC	2024	4	2	3	3	8	Severe
Dog655	Pichincha	Urban	Cold	Mestizo	Mestizo	20	Adult	No	No	No	Male	8.7	8	Pruritus	Hind Legs	Homemade Food	Unique pet	House without lawn	No	DAC	2024	8	3	3	3	9	Severe
Dog656	Pichincha	Urban	Cold	Mestizo	Mestizo	22	Adult	Yes	Yes	No	Male	8.7	7	Pruritus	Hind Legs	Super Premium	Dogs	House with lawn	Yes	DAC	2024	7	3	3	3	9	Severe
Dog657	Pichincha	Urban	Cold	Mestizo	Mestizo	43	Adult	No	No	Yes	Female	10.3	4	Alopecia	Mouth	Mixed	Unique pet	House without lawn	No	DAC	2024	4	2	2	1	5	Moderate
Dog658	Pichincha	Urban	Cold	Race	Cocker Spaniel	11	Puppy	No	No	Yes	Male	8.3	8	Pruritus	Ears	Super Premium	Dogs	House with lawn	Yes	DAC	2024	8	3	3	2	8	Severe
Dog659	Pichincha	Urban	Cold	Race	Golden Retriever	33	Adult	No	No	No	Male	32.4	8	Otitis	Ears	Premium	Dogs	House with lawn	Yes	DAC	2024	8	3	1	2	6	Moderate
Dog660	Pichincha	Urban	Cold	Mestizo	Mestizo	92	Adult	No	No	Yes	Male	15.8	8	Pruritus	Ears	Super Premium	Dogs	House with lawn	Yes	DAC	2024	8	3	3	2	8	Severe
Dog661	Pichincha	Urban	Cold	Race	French Bulldog	13	Adult	Yes	Yes	Yes	Female	12.3	7	Pruritus	Hind Legs	Standard	Dogs	Apartament without lawn	No	DAC	2024	7	3	3	3	9	Severe
Dog662	Pichincha	Urban	Cold	Mestizo	Mestizo	80	Adult	Yes	Yes	Yes	Female	23.1	10	Pruritus	Mouth	Super Premium	Cats	House with lawn	Yes	DAC	2024	10	3	3	1	7	Moderate
Dog663	Pichincha	Urban	Cold	Race	Labrador Retriever	162	Geriatric	No	No	Yes	Female	28	7	Erythema	Mouth	Super Premium	Unique pet	Apartament with lawn	Yes	DAC	2024	7	3	2	1	6	Moderate
Dog664	Pichincha	Urban	Cold	Race	Rottweiler	44	Adult	Yes	Yes	No	Male	29.4	9	Pruritus	Eyelids	Homemade Food	Dogs	House with lawn	Yes	DAC	2024	9	3	3	1	7	Moderate
Dog665	Pichincha	Urban	Cold	Race	English Bulldog	75	Adult	No	No	No	Female	13.8	6	Pruritus	Hind Legs	Homemade Food	Unique pet	House with lawn	Yes	DAC	2024	6	2	3	3	8	Severe
Dog666	Pichincha	Urban	Cold	Race	Schnauzer Estándar	23	Adult	Yes	Yes	Yes	Female	14.5	1	Pruritus	Hind Legs	Premium	Unique pet	Apartament with lawn	Yes	DAC	2024	1	1	3	3	7	Moderate
Dog667	Pichincha	Urban	Cold	Mestizo	Mestizo	136	Geriatric	No	No	Yes	Female	23.1	3	Pruritus	Hind Legs	Super Premium	Unique pet	Apartament with lawn	Yes	DAC	2024	3	1	3	3	7	Moderate
Dog668	Pichincha	Urban	Cold	Race	Schnauzer Estándar	61	Adult	No	No	No	Male	15.4	8	Pruritus	Hind Legs	Barf	Dogs	House without lawn	No	DAC	2024	8	3	3	3	9	Severe
Dog669	Pichincha	Urban	Cold	Race	French Bulldog	32	Adult	No	No	Yes	Male	13.8	10	Pruritus	Neck	Super Premium	Unique pet	House with lawn	Yes	DAC	2025	10	3	3	1	7	Moderate
Dog670	Pichincha	Urban	Cold	Mestizo	Mestizo	153	Geriatric	No	No	Yes	Male	8.8	9	Pruritus	Abdomen	Super Premium	Dogs	Apartament with lawn	Yes	DAC	2025	9	3	3	3	9	Severe
Dog671	Pichincha	Urban	Cold	Race	Castellano	6	Puppy	Yes	Yes	No	Male	4.6	6	Pruritus	Hind Legs	Premium	Cats	House with lawn	Yes	DAC	2024	6	2	3	3	8	Severe
Dog672	Pichincha	Urban	Cold	Race	Poodle	132	Adult	Yes	Yes	Yes	Male	13.8	5	Pruritus	Abdomen	Mixed	Unique pet	House with lawn	Yes	DAC	2024	5	2	3	3	8	Severe
Dog673	Pichincha	Urban	Cold	Race	Shih Tzu	22	Adult	No	No	No	Female	11.3	8	Pruritus	Ears	Super Premium	Unique pet	Apartament without lawn	No	DAC	2024	8	3	3	2	8	Severe
Dog674	Pichincha	Urban	Cold	Race	American Bully	13	Adult	Yes	Yes	No	Male	25.4	5	Pruritus	Back	Barf	Unique pet	Apartament with lawn	Yes	DAC	2024	5	2	3	1	6	Moderate
Dog675	Pichincha	Urban	Cold	Mestizo	Mestizo	55	Adult	Yes	Yes	No	Female	9.3	5	Pruritus	Ears	Super Premium	Dogs	Apartament with lawn	Yes	DAC	2024	5	2	3	2	7	Moderate
Dog676	Pichincha	Urban	Cold	Race	Castellano	61	Adult	Yes	Yes	No	Female	4.7	7	Pruritus	Thorax	Super Premium	Unique pet	Apartament without lawn	No	DAC	2025	7	3	3	1	7	Moderate
Dog677	Pichincha	Urban	Cold	Race	American Pitbull Terrier	7	Puppy	Yes	Yes	Yes	Male	7.8	10	Pruritus	Hind Legs	Mixed	Dogs	House with lawn	Yes	DAC	2024	10	3	3	3	9	Severe
Dog678	Pichincha	Urban	Cold	Race	Castellano	109	Adult	Yes	Yes	No	Female	5.3	10	Pruritus	Ears	Homemade Food	Unique pet	House without lawn	No	DAC	2025	10	3	3	2	8	Severe
Dog679	Pichincha	Urban	Cold	Race	Schnauzer Estándar	17	Adult	Yes	Yes	Yes	Male	12.5	3	Pruritus	Hind Legs	Super Premium	Dogs	House with lawn	Yes	DAC	2024	3	1	3	3	7	Moderate
Dog680	Pichincha	Urban	Cold	Race	West Highland White Terrier	105	Adult	Yes	Yes	Yes	Male	7.4	4	Pruritus	Abdomen	Super Premium	Dogs	House with lawn	Yes	DAC	2024	4	2	3	3	8	Severe
Dog681	Pichincha	Urban	Cold	Race	Golden Retriever	100	Adult	No	No	Yes	Male	29.4	4	Pruritus	Ears	Premium	Cats	House with lawn	Yes	DAC	2024	4	2	3	2	7	Moderate
Dog682	Pichincha	Urban	Cold	Mestizo	Mestizo	125	Adult	No	No	No	Female	15.6	9	Pruritus	Eyelids	Premium	Dogs	House with lawn	Yes	DAC	2025	9	3	3	1	7	Moderate
Dog683	Pichincha	Urban	Cold	Mestizo	Mestizo	146	Geriatric	No	No	No	Female	9.3	7	Pruritus	Ears	Super Premium	Dogs	House with lawn	Yes	DAC	2024	7	3	3	2	8	Severe
Dog684	Pichincha	Urban	Cold	Race	Beagle	85	Adult	No	No	Yes	Female	14.8	5	Pruritus	Ears	Mixed	Dogs	House without lawn	No	DAC	2024	5	2	3	2	7	Moderate
Dog685	Pichincha	Rural	Cold	Race	Bloodhound	29	Adult	No	No	No	Female	49.7	7	Pruritus	Abdomen	Standard	Dogs	House with lawn	Yes	DAC	2025	7	3	3	3	9	Severe
Dog686	Pichincha	Urban	Cold	Race	Schnauzer Estándar	101	Adult	No	No	No	Male	12.5	8	Pruritus	Back	Super Premium	Dogs	House with lawn	Yes	DAC	2024	8	3	3	1	7	Moderate
Dog687	Pichincha	Urban	Cold	Race	French Bulldog	144	Geriatric	Yes	Yes	Yes	Female	14.1	8	Pruritus	Hind Legs	Barf	Unique pet	House with lawn	Yes	DAC	2024	8	3	3	3	9	Severe
Dog688	Pichincha	Urban	Cold	Mestizo	Mestizo	14	Adult	No	No	No	Male	10.4	1	Pruritus	Hind Legs	Super Premium	Dogs	House without lawn	No	DAC	2025	1	1	3	3	7	Moderate
Dog689	Pichincha	Urban	Cold	Race	Pug	44	Adult	Yes	Yes	No	Female	10.4	2	Otitis	Ears	Super Premium	Dogs	House without lawn	No	DAC	2025	2	1	1	2	4	Mild
Dog690	Pichincha	Urban	Cold	Race	German Shepherd Dog	42	Adult	Yes	Yes	Yes	Female	28	8	Pruritus	Ears	Premium	Dogs	House with lawn	Yes	DAC	2025	8	3	3	2	8	Severe
Dog691	Pichincha	Urban	Cold	Race	Dachshund	103	Adult	Yes	Yes	No	Male	13.8	6	Pruritus	Hind Legs	Super Premium	Unique pet	Apartament with lawn	Yes	DAC	2025	6	2	3	3	8	Severe
Dog692	Pichincha	Urban	Cold	Mestizo	Mestizo	41	Adult	Yes	Yes	Yes	Female	18.3	8	Pruritus	Hind Legs	Super Premium	Unique pet	House with lawn	Yes	DAC	2025	8	3	3	3	9	Severe
Dog693	Pichincha	Urban	Cold	Race	Beagle	61	Adult	Yes	Yes	No	Female	15.6	10	Pruritus	Eyelids	Super Premium	Unique pet	Apartament with lawn	Yes	DAC	2025	10	3	3	1	7	Moderate
Dog694	Pichincha	Urban	Cold	Race	West Highland White Terrier	66	Adult	Yes	Yes	No	Male	7.9	3	Pruritus	Hind Legs	Super Premium	Unique pet	Apartament with lawn	Yes	DAC	2025	3	1	3	3	7	Moderate
Dog695	Pichincha	Urban	Cold	Race	French Bulldog	53	Adult	No	No	Yes	Male	13.4	7	Pruritus	Abdomen	Super Premium	Unique pet	Apartament with lawn	Yes	DAC	2025	7	3	3	3	9	Severe
Dog696	Pichincha	Urban	Cold	Mestizo	Mestizo	51	Adult	Yes	Yes	Yes	Male	15.8	10	Pruritus	Ears	Super Premium	Dogs	House with lawn	Yes	DAC	2025	10	3	3	2	8	Severe
Dog697	Pichincha	Urban	Cold	Race	Labrador Retriever	48	Adult	Yes	Yes	No	Male	30.7	7	Pruritus	Abdomen	Super Premium	Dogs	Apartament with lawn	Yes	DAC	2025	7	3	3	3	9	Severe
Dog698	Pichincha	Urban	Cold	Mestizo	Mestizo	100	Adult	Yes	Yes	No	Female	23.1	2	Pruritus	Eyelids	Super Premium	Unique pet	House with lawn	Yes	DAC	2025	2	1	3	1	5	Moderate
Dog699	Tungurahua	Urban	Cold	Mestizo	Mestizo	69	Adult	No	No	Yes	Male	23.1	7	Otitis	Ears	Super Premium	Dogs	House with lawn	Yes	DAC	2025	7	3	1	2	6	Moderate
Dog700	Pichincha	Urban	Cold	Mestizo	Mestizo	28	Adult	Yes	Yes	Yes	Male	9.3	8	Pruritus	Eyelids	Premium	Dogs	House with lawn	Yes	DAC	2025	8	3	3	1	7	Moderate
Dog701	Pichincha	Urban	Cold	Race	American Pitbull Terrier	44	Adult	Yes	Yes	No	Female	15.4	3	Pruritus	Abdomen	Super Premium	Dogs	House with lawn	Yes	DAC	2025	3	1	3	3	7	Moderate
Dog702	Pichincha	Urban	Cold	Race	American Bully	7	Puppy	Yes	Yes	Yes	Male	26.2	10	Pruritus	Mouth	Super Premium	Unique pet	House with lawn	Yes	DAC	2025	10	3	3	1	7	Moderate
Dog703	Pichincha	Urban	Cold	Race	Yorkshire Terrier	14	Adult	Yes	Yes	Yes	Female	11.3	8	Pruritus	Hind Legs	Super Premium	Unique pet	House with lawn	Yes	DAC	2025	8	3	3	3	9	Severe
Dog704	Pichincha	Urban	Cold	Race	Shih Tzu	47	Adult	Yes	Yes	Yes	Male	14.5	9	Pruritus	Hind Legs	Premium	Dogs	House without lawn	No	DAC	2025	9	3	3	3	9	Severe
Dog705	Pichincha	Urban	Cold	Race	Labrador Retriever	107	Adult	Yes	Yes	Yes	Female	28	5	Pruritus	Hind Legs	Premium	Unique pet	House without lawn	No	DAC	2025	5	2	3	3	8	Severe
Dog706	Pichincha	Urban	Temperate	Race	Shih Tzu	43	Adult	Yes	Yes	No	Male	28	9	Pruritus	Abdomen	Premium	Dogs	House with lawn	Yes	DAC	2025	9	3	3	3	9	Severe
Dog707	Pichincha	Urban	Cold	Race	French Bulldog	19	Adult	Yes	Yes	Yes	Male	13.5	5	Pruritus	Mouth	Super Premium	Unique pet	Apartament with lawn	Yes	DAC	2025	5	2	3	1	6	Moderate
Dog708	Pichincha	Urban	Cold	Race	Poodle	37	Adult	Yes	Yes	Yes	Female	13.1	10	Pruritus	Abdomen	Homemade Food	Unique pet	Apartament with lawn	Yes	DAC	2025	10	3	3	3	9	Severe
Dog709	Pichincha	Urban	Cold	Race	Chihuahua	11	Puppy	No	No	No	Female	5.5	6	Pruritus	Hind Legs	Super Premium	Unique pet	Apartament without lawn	No	DAC	2025	6	2	3	3	8	Severe
Dog710	Pichincha	Urban	Cold	Race	Yorkshire Terrier	41	Adult	Yes	Yes	No	Male	13.1	7	Pruritus	Abdomen	Super Premium	Unique pet	Apartament with lawn	Yes	DAC	2025	7	3	3	3	9	Severe
Dog711	Pichincha	Urban	Cold	Mestizo	Mestizo	118	Adult	Yes	Yes	No	Male	9.3	8	Pruritus	Abdomen	Super Premium	Unique pet	Apartament with lawn	Yes	DAC	2025	8	3	3	3	9	Severe
Dog712	Pichincha	Urban	Cold	Race	Chihuahua	86	Adult	Yes	Yes	No	Male	5.1	9	Pruritus	Back	Standard	Dogs	House with lawn	Yes	DAC	2025	9	3	3	1	7	Moderate
Dog713	Pichincha	Urban	Cold	Race	Schnauzer Gigante	61	Adult	No	No	Yes	Male	32.2	10	Pruritus	Ears	Mixed	Unique pet	House with lawn	Yes	DAC	2025	10	3	3	2	8	Severe
Dog714	Pichincha	Urban	Cold	Race	Schnauzer Estándar	37	Adult	Yes	Yes	No	Male	12.5	7	Pruritus	Back	Super Premium	Cats	House with lawn	Yes	DAC	2025	7	3	3	1	7	Moderate
Dog715	Pichincha	Urban	Cold	Race	Poodle	110	Adult	Yes	Yes	Yes	Male	12.5	2	Pruritus	Ears	Homemade Food	Unique pet	House without lawn	No	DAC	2025	2	1	3	2	6	Moderate
Dog716	Pichincha	Urban	Cold	Mestizo	Mestizo	72	Adult	No	No	Yes	Male	8.7	5	Pruritus	Thorax	Super Premium	Unique pet	House with lawn	Yes	DAC	2025	5	2	3	1	6	Moderate
Dog717	Pichincha	Urban	Cold	Mestizo	Mestizo	95	Adult	Yes	Yes	No	Female	15.6	4	Pruritus	Ears	Standard	Dogs	House with lawn	Yes	DAC	2025	4	2	3	2	7	Moderate
Dog718	Pichincha	Urban	Cold	Mestizo	Mestizo	37	Adult	No	No	Yes	Male	10.4	9	Pruritus	Back	Super Premium	Dogs	House with lawn	Yes	DAC	2025	9	3	3	1	7	Moderate
Dog719	Pichincha	Urban	Cold	Race	American Pitbull Terrier	84	Adult	Yes	Yes	No	Female	18.5	8	Pruritus	Hind Legs	Super Premium	Dogs	House with lawn	Yes	DAC	2025	8	3	3	3	9	Severe
Dog720	Pichincha	Urban	Cold	Race	French Bulldog	60	Adult	No	No	Yes	Male	13.4	8	Pruritus	Hind Legs	Super Premium	Dogs	Apartament with lawn	Yes	DAC	2025	8	3	3	3	9	Severe
Dog721	Pichincha	Urban	Cold	Race	Shih Tzu	34	Adult	Yes	Yes	No	Male	13.1	8	Pruritus	Hind Legs	Premium	Cats	Apartament with lawn	Yes	DAC	2025	8	3	3	3	9	Severe
Dog722	Pichincha	Urban	Cold	Mestizo	Mestizo	74	Adult	No	No	No	Female	23.1	8	Pruritus	Abdomen	Standard	Dogs	House without lawn	No	DAC	2025	8	3	3	3	9	Severe
Dog723	Pichincha	Urban	Cold	Mestizo	Mestizo	21	Adult	No	No	Yes	Female	15.8	2	Pruritus	Ears	Homemade Food	Cats	Apartament without lawn	No	DAC	2025	2	1	3	2	6	Moderate
Dog724	Pichincha	Urban	Cold	Race	Siberian Husky	38	Adult	Yes	Yes	No	Male	29.4	1	Pruritus	Back	Mixed	Cats	House with lawn	Yes	DAC	2025	1	1	3	1	5	Moderate
Dog725	Manabí	Rural	Hot	Race	Schnauzer Estándar	64	Adult	No	No	Yes	Male	14.3	10	Pruritus	Back	Super Premium	Unique pet	Apartament with lawn	Yes	DAC	2025	10	3	3	1	7	Moderate
Dog726	Pichincha	Urban	Cold	Race	Yorkshire Terrier	12	Puppy	Yes	Yes	Yes	Female	6	10	Pruritus	Hind Legs	Super Premium	Dogs	Apartament without lawn	No	DAC	2025	10	3	3	3	9	Severe
Dog727	Pichincha	Urban	Cold	Race	Pekingese	134	Geriatric	No	No	No	Male	5.5	10	Pruritus	Croup	Standard	Unique pet	Apartament without lawn	No	DAC	2025	10	3	3	1	7	Moderate
Dog728	Pichincha	Urban	Cold	Mestizo	Mestizo	19	Adult	Yes	Yes	Yes	Female	8.7	7	Pruritus	Hind Legs	Mixed	Unique pet	Apartament with lawn	Yes	DAC	2025	7	3	3	3	9	Severe
Dog729	Pichincha	Urban	Cold	Race	West Highland White Terrier	59	Adult	No	No	No	Male	7.9	6	Pruritus	Abdomen	Premium	Unique pet	House with lawn	Yes	DAC	2025	6	2	3	3	8	Severe
Dog730	Orellana	Rural	Hot	Race	Maltese	39	Adult	No	No	Yes	Female	32.4	3	Pruritus	Ears	Standard	Dogs	Apartament without lawn	No	DAC	2025	3	1	3	2	6	Moderate
Dog731	Pichincha	Urban	Cold	Mestizo	Mestizo	84	Adult	No	No	No	Female	23.1	7	Pruritus	Hind Legs	Standard	Unique pet	House with lawn	Yes	DAC	2025	7	3	3	3	9	Severe
Dog732	Pichincha	Urban	Cold	Mestizo	Mestizo	63	Adult	No	No	No	Female	9.3	8	Pruritus	Hind Legs	Standard	Cats	Apartament with lawn	Yes	DAC	2025	8	3	3	3	9	Severe
Dog733	Pichincha	Urban	Cold	Mestizo	Mestizo	58	Adult	Yes	Yes	Yes	Male	10.4	9	Pruritus	Hind Legs	Super Premium	Dogs	House with lawn	Yes	DAC	2025	9	3	3	3	9	Severe
Dog734	Pichincha	Urban	Cold	Race	Pastor Belga Malinois (Belgian Malinois)	13	Adult	No	No	No	Male	30.7	8	Pruritus	Hind Legs	Mixed	Unique pet	Apartament with lawn	Yes	DAC	2025	8	3	3	3	9	Severe
Dog735	Pichincha	Urban	Cold	Race	West Highland White Terrier	15	Adult	Yes	Yes	No	Female	9.3	8	Pruritus	Ears	Super Premium	Dogs and cats	Apartament with lawn	Yes	DAC	2025	8	3	3	2	8	Severe
